# Supplementary material for: Transcriptomic analysis of s-methoprene resistance in the lesser grain borer, Rhyzopertha dominica, and evaluation of piperonyl butoxide as a resistance breaker
Source: BMC Genomics. 2021 Jan 20;22:65. doi: 10.1186/s12864-020-07354-8 (PMC7819154; doi:10.1186/s12864-020-07354-8)
Supplement: Supplementary file 3 — Additional file 3: Table S1. Corresponding information regarding sequence identity of CYPs. [file 12864_2020_7354_MOESM3_ESM.xlsx]

## Sheet: Sheet1
seq ID	CYP name	Sequence
DN26435_c0_g1	CYP4C121-N-term-fragment	MDPITLLLLLVLLMIPSAVLLKAYFKKRQLAYYVNKLPGPPVYPIFGTAYEMLRTPRNQLFSVMRKRVQTFAPLFRSWYGSYPAVHLMKPEHIELVMGSTTNITKGPLYKFIMPWLGTGLLTGTGLKWHSHRKLITPTFHFKILEHFQEVFDEKGHMLAEQLSPKANGEIFDVYPFITHCALDVICETAMGVQINAMRGSSSEYIKAVYGYVENFPYFQTSVLEVQREISQNCVSFTESANWPFRGTTTRISIT
DN26435_c0_g2	CYP4C121-C-term-fragment	SDDLLMGRKNRLAFLDLLIEASKGGSVLTDTDIREEVDTFMFEGHDTTTAGICWSLFLLGNYPDVQERVAQELDDIFNGDDRSITVRDLGEMKYLERVIKEALRLYPSVPFISRTLSEDIVLDGHKIPASCGVIIHIYDVHRDERYYPNPERFDPDRFLPENAKSRHPYAYVPFSAGPRNCIGQKFAMNEEKTLIASIIRKYRVRAVEKQESVKLMSELILRPQEGIRITLEPRYPLLEQ
DN21199_c0_g1	CYP4G239	MAAVEEHMHKPLISAGVFYPLLAVCGILALIHFYQQSLHVVKLGRKLPGPFALPIVGNCLEAFRLGPNDIMKKVLYKMKDYPDVCRAFFGHKLYVALINPHDIELILGSNVHLEKSEEYRFFKPWLGDGLLISKGDKWKYHRKIIAPTFHSSILKSFVPIFNKQSRHVVNKLRKEIGKEFDVHDYMSGTTVDILLETAMGVRKGDNEDDTGFDYAMAVMKMCNILHQRHYKLWLYPDMLFKWTKMAVDQVKFLDTIHSLTRSVIKRKKAEYFQRTSAGETSLYTEFLKQNKDSILNDDVPQTKSKITGFNDGAAIRDDLDENDENDVGEKKRLAFLDFMIEASQTKGYKISEEEIKEEVDTIMFEGHDTTAAGSSFVLCVLAAHPDIQEKVVEELKEIF…
DN28847_c9_g2	CYP4G227-middle-fragment	LKSFIDLFNANSRHVIKKLEKELGKEFDCHDYMSEATVEILLETAMGVSKKTQDQSGYDYAMAVMKMCDILHLRHTKFWLRPDSIFNLTKYGKIQENLLATIHGLTRKVIKRKKADFAKGIRGSTAEVPKELQTKNYESKVEQKATVEGLSYGQSAGLKDDLDVDDNDIGEKKRMAFLDLMIEASQNGVVINDEEIKEQVDTIMFEGHDTTAAGSSFFLCMMGVHQHIQDRVIQELDEIFGDSDRPATFADTLEMKYLERCL
DN28847_c9_g1	CYP4G227-C-term-fragment	IIAREMKEDLKLASGDYTIPAGATVVLGTFKLHRKPEIYPNPNKFDPDNFLPELTANRHYYAFVPFSAGPRSCVGRKYSMLKLKILLSTILRNYMVYSDVKEEDFNLQADIILKRSDGFRIRLEPRKRAAKA
DN24929_c2_g4	CYP4AA1	RICISYAQFPVHFALLQVPIPSSDSAFFTDMFSVVGSIKELWIYLVIILTAILLIHLKSWIRAVYLAFTLPGPTALPFLGNVLLIRDSKRLEELANTAYEIYGPVFRSWVSVVPFFHIFEPNHIQLILGSNRHTDKNFIYSLMHNFLGSGLITSNGQTWKSHRKLMQPYFHINILETFIAQFSQCAEKLADNIEPNCDINITSYINNCVLDILHRTILGVDPYKIGKDHQKSPFRDGQVLVTYRVTHPWLLLDAPFQFTKNGQKETQQKYRLRAYTKMVLENKRQVKQVTPKEFNSLIEMLMEISDNNPEFTEDDVINEACTLMLAGQDSVSSSIAFVLYHLARHPDVQEKLTNEIMAVFDKYTTLDIEKLRSLVYLEQCIKETLRLCPSVPMIARRLS…
DN23262_c0_g1	CYP4RN1	MLCTLTAAGIVLICLIHWYLREYSRYNSTLECIPGPPMLPLVGNALDFRSWAEFLEKAKLFYVKYGPVFKIRIGPIRPTVMVCDPKLIGFVLSSSKYIEKSSDYDYFRSWLGNGLLTSSGSVWRVHRKMITPAFHFKILEGFVSVLDANANILTESLKKEIGKSSFDIYPYVNLCALDSICETAMGVSINAQKQENTEYVKNVKEICKIFSERSVSVTSILFKPIYYLTNTYRREKEALKVLHGFTRSVIQKRKQDRSKLGRTTDVNEYGIKTKTVFLDLLLDAKDGEGNVFSDEEIREQVDTIMFGGHDTTSTAISFAVYCLAENPLVQRRVYEEIQSVIGDCHTTLEYADLQNMRYLEMVIKEVLRLYPSAPLFSREVQEEVLFDGLVIPEGTELCI…
DN24183_c1_g1	CYP4RP1	MLMFILIAVLIIYAYYRYNREYQKHHGRLKNFVGPREIPFIGCDVVFCSTTELLPKLQQYMKDYNDLCKVRLGPIRPVLFTADLKLLELLLTSSRNIEKSLDYRFLYKWLGTGLLTGGGAKWRKHRKLITPAFHFGVLEGAIDVFNSCNNIFIQKLKKELGKDSFDIYPYLTLLSLDIICESAMGTSINAQDNSESEYVKCVKRMNLTVIERTLSVLKMYDFFYQFTKTCREEKRALNILHGVTKSVIKSRRHQIAGTESDFQDDFNFRRHKSFIDILLQAKDSNGEPLSDNDIREEVDTFMFEGHDTVSSTLGFLVYSVAAHPEIQNKILDELDSIFGNDYYRECTMHDLQSMNYMEMVIKETLRLHPAVPFYARELQEDLQYGDKILPKGASVTMVA…
DN27595_c2_g1	CYP4RQ1	MILLAISFVLVIYVYFSFIRDFMRMGALLKKFSGPPMALLGCDIISLDPTEYITRMMEYANSYDSPIRLRIGHRWYLFTKDVKSIEYILGSTKIIDKSYDYHFFHSWLGDGLLTSTGKKWKKHRRMITPTFHFNILEDFIPVFNSCGNKLVSKLKAEVGKDSFDLYSYIPSCTLDIICETAMGVFVNAQDNPNSDYVKATGVLCCLVLDRMFSVVKAFDWSYWFTPSYKSEIRALRTLKTFVKDVIRKRKAELEDSGSVQNEIDEFGLKKKRAFLDMLLLSRDENGQPMTDQEIEDEVHTFMFEGHDTTATSLCFTLYLLAGHADIQEKAYEELNGIFGDDDRDCTHQDLQNMQYLELVIKESLRLYPSVPSFAREVVEDVDYYGRMIPKGTTVHIFAY…
DN26940_c0_g1	CYP4RQ2	GKYALHIQCLHPRMIIFAILIPLVIYVYIQYIQDFLKTCALMNKFDGPPRRLLGSDLVTIERTEVLPMLMEYATSYDDVFCTRIGFRWFLFMKDIKSIEYILTSTRYIDKSHNYHFLRSWLGKGLLTSTGKKWKKQRRMITPSFHFNILQDFIPVFNSCGNKLVSKLEAELGRNSFDTYTYIPACTLDIICETAMGISVNTQDNSKSDYVEATCTMASIVIERMLSILKTFDWSYRFTQTYRTEQRVLETLRNFVKNVIRKKRATINDNSTENQVDEFGIKKRRAFLDMLLMSRDENGEPMTDEELEDEVHTFMFGGHDTTATSISFTLYLLANNLDEQQKAYEELFNIFGDDDRDCTYQDIQRMQYLEQIIKESLRVYPSVPFYSRELIEDAEYCGKI…
DN28847_c9_g3	CYP4RR1	MWVGLILVWASVLFVWYRIKSRRYFQLGSKVPAPPGHPFIGHSYIILRNPEKIFCLVRDIAISKKYPRMMAIWLGPRLNVLMYDPADLQIVLKETHIEKAKEYKFLSPWLGDGSLLSTGTKYKTHRKIIMPALQSKNLKNRLHIMNDSASQFAKSLEEKVGKGQFDITEYISLATMNSFLESILAVKKETFDEYSLPYVRAVTRVGRLSHIRQYKIWLHPDIFYRYSRLKKELDKQIEVINALTDRVINDRRQIIENGNDESDQEEGAILFLDYLLKAKKDDGEPLLSNEEIRDEVNTMMFAGHDTTTVSIGFALTLLGIYQDIQNKVLDELDAVFGDSQRPINYEDIQNLRYLEQVIQETWRLYPPVPMIARKTSNEVRLDGYTLPKGCTLLIVLMQL…
DN28847_c9_g5	CYP4RR1-split-fragment	MWVGLILVWASVLFVWYRIKSRRYFQLGSKVPAPPGHPFIGHSYIILRNxxxxxxxxxxxxxxxxPKGCTLLIVLMQLHRNPLIYPNPHRFNPDNFSPENIKSRHPCSFLPFSAGQRT
DN26682_c2_g2	CYP4RS1	MSVPFILLSTASALFLVFAVVRVRRWFINRAIINKMPGPYSQYIIGNFSDFIGAPDEVFKKIRLLAARFKVYKVWMGYTSAVNTYRPDDVELVVANTQNITKSLMYKPLWGWLNTGLLTSGGKKWHTRRKILTPAFHFSILQQFTDTFIQQTENLIKKLEKHVGDEYVDVVPYITNFTLNSITETAMGTKTDENNPKQMAYRKSMHEFSKLVVHRILRPWLYPTLTWMVTPEYWYERKLIKTMHAFTDNVVRERQNLGGISKDKDQRKRRLAMLDLLLSAKNEGIDIDYYGIREEVDTFTFEGHDTTSVSICFTLLLLASHQDIQDRVYQEIDDIFYRSDRPATYEDLQNMSYLEMCIKESLRMYPSVPLISRLAGADLETFDGYKIPKNTHIHIHIYD…
DN25273_c0_g1	CYP4RS2	PVTMTPLTKTIQNRPKCVSLSQLFSKQVLINMGTTFGVYLLLFIPVAIVWYKVRKWLKVWYALSKIPGPYCYPLVGNIPQIKGGTEQLYQSFREFSSRFKIYRLWMCYVGSVNLTLAEDIEAVISSTNNIKKGRAYEPLWGWLRFGLLTSDGSKWHTRRKILTPTFHFAILQQFTNIFVQQSQILTQELEAASKNKHFIDVVPIIVTYTLNSICDTAMGIKLNMKNKKQLEYKRTIEEFGAILVHRISRPLLYESFTLFFSPTYWRERKTANALHEFSSNVIEERKRTFDGSKTTKVDDENFGKKKLAMLDLLLSAKAEGLGIDDQGICEEVDTFLFEGHDTTSICLGFTLMLLANHKDVQDKVYDEIIEVLGTSDCLPTYQQLQQLQYLEMCLKESLR…
DN24171_c7_g2	CYP4RT1	MFFAVYMLLSVSLALVMYYKILKGFKGLDDVPGPMVIPFIGSTVAVRSKENDNFTTIQNLHKQFGKVLKLWTIKMKPIVISADADVNKAILSSPKLIKKSSFYENFIPWLGTGLLTSYGSKWHTRRKLLTPAFHFKSLQSFVETFKSCGDILIKKLQQEVGKPATDIHKLITLCALDTICESAMGIKVNAQFDEDSVYTKTIDEYLRIALKRKLSAWKTFNVLYKYSDDYKKSEELVRMLHQFTGSVITQRKNELGQEKGHSKSTKMSRKTAFLDLLLEINSKTDYLLSDEDIREEMDTFMFAGHDTVSSALSFLLYEVARHTDVQEKIVDELKETFGNDFSTDLSYEGIKRMQYLSCVIKEALRLYPPVPVMERGITDDIVAGNYRIPRNVTVMINVF…
DN27524_c1_g1	CYP4RT2	MFLCALVLVTISLVLAVVAYYAAMKRYKVDKIPGPPIIPLLGCAKHFVNMKIEDILTLLGSFHDKYGKIVKIWNIRVQPEFIIADADSLEIILGSSKLITKARAYRSLEPWLGTGLLTSTGTKWHKRRRMLTPAFHFKILENFVPTFDSCSDILVKRLAEEVGKDSTEMYQFINLCALDTICETAMGTKINAQSGVEFGYIDAVKAYLRNLANKEFSVWKNFDSVYPYTSDYRSMLNLLKTLHGFTNSVISQRKEKHQKEKRDENKEHRRKTAFLDLLLEMETEEGTMLSNEDIREEVDTFMFEGHDTVTSAVSFTLYEISRHPEIQDRIVEELRSVFGENFDEPFSYSKVKQLQYLSQVIKEGLRLYPPVALFHRAITEDTNLGNYVIPTGASVTINA…
DN26790_c0_g1	CYP6BK28	MGFITPCYCLDILAIVISLVAIVLSFFNWKFKYWENRGLPYLEPKIPFGNTINPLTRTQTFGDIVKGFYDEFKKRGLPHGGVFLFTRPVYIPVSPEIIKSILVKDFQVFTDRGMYFDEKRDPLSANLFALEGTKWKHLRSKLTPTFTSGKMKLMFSTLLDCCEPLKEAMDRFCETKEAIDIKEVLGCFTTDVIGSCAFGLECNSFKNPDSEFRRYGKGIFKVSPARALRNVIIFTFPALARPLRLRNHKKEESDFFINLVKDTVEYREKNNVTRKDFMQLLIDLKKEDENGEGLTIHQMAAQAFVFFIAGFETSSTTMSFCLYELSINEDIQNKVREEVKEILDKHGGKMTYEAMQDMKYLGQVIDETLRKYPPGTMIARKCSEDYPIEGTDVVLERGT…
DN17078_c0_g1	CYP6BK-fragment1	RILVRDFPFFIDRGMYHGMKKDPLCANLLAMKGTKWQHMRSELAPTFTSEKMKFVFPTLLDCCGSLTEAMARYSETREKIDIKEVLDCFTTDVIGSCAFGLDCNS
DN15038_c0_g1	CYP6BK-fragment2	KYVKSIFTISPAKVLRDDIVFTFPALTRLLRLKNYEKEQADFFINLVKGIVEYREKNNVTRKDFMQLLMDLKKKDRNSDRLTIHQIASQAFMFFVGGFETSSVTMSFCLYELSINEDIQKMAREEVRDVLEKHSGKMTYEAIQDMKYLGQVVDETLRKYPPQTMITRMCSEDYPVEGTSFVLKKGTGVMISILGLHRDPEYFPNPEIFDPNRFSDESRMYI
DN21408_c0_g1	CYP6BS10	MLLELVTALSALLLTLILYFKRAHNYWRTRGVPQLAPSFPFGDMASVIFRKQNMGDKIKQIYDHARSGGHKFIGLYFFSRKALLAVDPVLIKNILAKDFHHFSDRGIYYDEVNDPLSAHLFSLAGTKWKNLRAKLTPAYSPGKLKYMFPTIKQCGDQMIDILKDIARERGCMEIKDIFARYTTDVIGCCAFGLECNSMKNPDAEFRLMGKRAFTQTISDSINIIIIRSFPRLARFLQIGVFARSVTNFFRKAVKDTIEYREKENITRNDFLQLLIQLKNSGNLDDTSKNAAPGNALTMDEAAAQAFIFFLAGFETTSTTISFALFEMTLNPVIQRRAREEIAKVLDKHEGNFTYEAVMEMEYLETVILETMRKYPPAPVFLRKCTKAYQIPDTNVTIEE…
DN24262_c0_g3	CYP6RT1	MLLISDSFWTNALGTILISLFTFFVYTKWWAHTYWTRKDIPQIQPTFLLGLVYDTLKNKENVGMTFAKLHDKIKERGLKYCGVYLFLKPMLIVSDLELIKNILVKDFDHFEDRDFYKNEKDDPLSSHLLTQDGEKWKNMRKKLTPTFTSGQLKWMFDILLECNRYVPNILDKHIDSDPVNIKQIFERITMDTIGNCAFGINCNSFVNEDAEFVKYGKKAMDPGARQIFFLIVLNLIPYNTLNRLGMRITSKDVEHFFMGVVRETVKLREEKTVYRKDFMQLLVEIREKDGLTVEDIAAQAFLFFLAAFDTTANSLAFAMAEISRNLEIQDRLREEILNVLEKYDGKITYDAIKEMEYLNCVLEETLRKYCPVSFLLRKCTKDYTIPNTNHLVKKGLSVV…
DN24262_c0_g4	CYP6RT2	MLPPFSDSVWTNVIVTLIISVITFLVYTKWWTHTYWTRMGIPQIQPNFLLGSAYDTLKNKENLAMTIAKLHAEIKNKGLKYCGVYFFTKPILIVSDLEVIKTILVKDFDHFEDRDLYKNEKDDPLSSHLLTQDGEKWRSMRRKLTPTFTSGQLKWMFDILLDSNKYVPNILDKHVDGDPVSILHVFERITMDTIGNCAFGINCNSLINPNAEFLKFGKKAVDAGLKEIFFFIILNLVPYNILQRLGMKITSEDVEKFFMGVIKESVKLREEKTIYRKDFMQLLVEMKEKDGITLEDIAAQAFLFFLAAFDTTSNTLAFAMAEISRNQHIQDRLRKEILSVLDKYDGKITYDAINEMEYLNCVLEETLRKYCPAPALERKCTKDYTIPNTNHLIKKGILV…
DN14358_c0_g1	CYP6RT3	MCNIFCTIVFATIGIVIFSFLAYSRWWAHTYWTRAGIPQIHPFFLLGSAYDRIKHKESLAVLFAKLYREIQNKGLKYCGVYLFTKPILLVCDLEVIRNVLVKDFDHFQDRGFYKNERDDPLSNNLLTQDGQEWRNMRKKLSPTFTSGQLKWMFDVLLECTKYVPDILEKHINGDPISIKDVFERITMDSFGSCAFGINCNTLINPEAEFLKYSKEATNTNSRNICFRIVINLLPYHVNKRLGLRRFSVEVENFFMRVVKESVKLREKKTVYRRDLMQLLVELKEKEEMALEDVVAQAFIFFIAAFDTTSNTLTFAMVEISRNLDIQDKLRKEILSVLEKYDGKITYDAINEMEYLDCVVEETLRKYCPAPFLTRKCTKDYTMPNTSHKVKKGTLVIIPS…
DN28386_c0_g2	CYP6RT4	KTILVSDFVHFEDREFYKNEKDDPLSSHLLTQDGEQWRNMRRKLTPTFTSGQLKWMFDILVECNQHVPNILDKHVNGDPLNIKLVFERITMDTIGNCAFGINCNSLVNPEAEFLKFGKKAVDGGLREIFLFTIFSLVPYSILQQLGMKVTRDDVEKFFMDVVKESVKLREDKTVYRKDFMQLLVEMREKEGMTVEEIAAQSFLFFLAAFDTTSNTLAFAMAEISRNQHIQDKLRREILSVLDKYDGKITYDAVNEMEYLNCVLEETLRKYCPAPHLERKCTKDYTIPNTNHVIKKGILLKISNFAIHQDPEYYPHPEVFDPERFSEENRKKIPQM
DN26246_c0_g1	CYP6RT5	MIFNVILWCLFILLAVLFGVAAYYKFVLTKYWDSRGLPSLKPHLPIKVFADPGKSKAGVGEAFKRFYDSIKSRGLKHGGLYISFVPIYMPVDPKIVGNILVRDFNSFTERGLYYDEDIDPLWANLLVLRTEKWKVLRPKLTPSLSSAKIKSMFKNLLECSHALSEIVEKHAAEGKSVNVKQIMCSFAIDVIGSCAFGLECNSIKDQNSEFRRHGLSFYTDTIVIGIKSCVGIAAPWLARLLRFRAVSKDDTDFFLRVVKETIEYRIKNNYTRKDFLQLMIDMDKGNDAMSTKEIAAQVFIFFAAGFETVASTLLFCLYELAINQHIQERLQSEIKDATAKYGDEITYDALQDMKYMQQVIDETLRKYPPVPVTMRECTQDYAVEGTDVVLEKGTRVMPC…
DN29351_c0_g1	CYP6RT6	LSTYFIREYTTVIFCSNMLTGVYENFALIIIVGFTVFLCYTKWWVHTYWKRSAIPQIDPIFVLGAAYDILKNRENMSVTFARLHNKIKAKGLKYAGVYFFLRPVFMPVDLDLIKDILIKDFDYFEDRDFYTNEGDDPLSNNLLTQEGEVWKAMRKKLNPTFTPVQLKWMFNVFIECNKNVPGVLDKYINGNPIRIKKVFERITTDAIASCAFGIDSNSLLNPKSEFLKYGKRAADLGPREILFVLFFNIFPYKMLRWFGFRIIRKEVEDFFMKIVRENVRLREEKVVYRKDFVQLLVEVKENGGLSVENIAAQAFVFFIGAFDTTANILLFAMLELARNQDIQDRLRREINDVLGKYNGKITYDAVNEMEYLNCVLDETLRKYCPAPFVTRKCTKDYKI…
DN24262_c0_g1	CYP6RT-fragment1	LIISVITFLLYTKWWAHTYWTRLGIPQIEPTFLLGSAYDTLKNKENLSITIANLHAEIKKRGLKYCGLYFFTKPVLIVSDLEVIKTILVRDFDHFEDREFYKNEKDDPLSSHLLTQDGEQWRNMRRKLTPTFTSGQLKWMFDILVECNKHVPNILDKHVNGDPVNIKHVFERITMDTIGNCAFGINCNSLVNPEAE
DN28386_c0_g3	CYP6RT-fragment2	MKEKDVITVEEIAAQAVLFFLAAFDTTSNTLAFAMAEISRNQHIQDRLRKEILSVLDKYNGKITYDAINEMEYLNCVLEETLRKYCPAAHLERKCTKDYTVPNTKHVIKKGILLKVSNFAIHQDPEYYPHPEVFDPERFSEENRKKIPQMAYIPFGFGPRNCIGTKRFFKKLNINNVLKCCIFLLGLRFGRMQSKVVLCSLLKDYRFTLNEKTAYPISIYA
DN28703_c3_g3	CYP6RU1	MVLIAFAVTIIVLIYAYYKWATSYWKRVGVPHLEPKFPFGNIGGPIGRKTAIAFELKHIYEELKGKGAKAGGFYIATSPLIMPIDAEVVRAVLNKNFQSFTDRGIYHNTSAEPLDGHLFFIGGKKWRNLRVKLTPTFTSGKMKMMFNILLECAGPFLKAMEKHADEGKPVDIKDMLACFTTDIIGSCAFGLECNSFKEEEAEFRKQGRKVFKPSLKRQLKVQLVNISQSLSKLLGVSLLDKEVSNFFQKVVAETVDYRERTHFERNDFMQLLINVKNESENGSKLTLNDLAAQAFVFFIAGYETSSTAMTFCLFELAVNPEIQEKLRKDINRVLAQHDGKFTYESVQDMKYLGQVLDEALRKYPPVPALHRKCTEDCYLEEAGITVEKGIRALIPVLGL…
DN30079_c4_g1	CYP6RU2	MGVLFFIAEITVILVVLLCIYIKWKQSFWKRKGIPHLIPEFPWGNFGNLFHLDEQMSVSIKHAYLEMKSKEIKCGGVSLVAAPILIPVDLQVIRSILSKNFHSFTDRGVYHNEDVEPLDGHLFLIDGTKWRNLRVKLTPTFTSGKMKMMFNILVRCGEPLIQALDEYADNEKPIDIKELLECFTTDVIGSCAFGIDCNSFGGEETEFQKYSRRFFRTSVIRQILLNLAMFFPNIAKKLGFTATEDVVSQFFVGVVKDTVEYREKTKFERNDFIQLLINIKNTSGEGFTVEEIAAQAFVFFLAGFETSSTAMTFCLFELAQNHDIQDKLRQEINRVLGRHEGKFSYESIQEMKYLGQVLEEALRKYPPISALTRNCTQDCFIEEAGFKIESGWRIFIPVL…
DN23725_c0_g1	CYP6RU3	MGVLFSIAEIIIAFGVIICAYIKWKQSFWKRKGIPHLEPEFPWGNFGNVFNFKEHFSIPMKNIYQEMKSKGIKCGGISILAAPMLITADLQVIRSILSKNFHSFTDRGVYHNEDCEPLDGHLFLIDGAKWRNLRVKLTPTFTSGKMKMMFNILVECGDPLLKTLNEYADKEKPVDIKEVLECFTTDIIGSCAFGLDCKSFDGEDTEFRIYGRKFFQRSIKRQFQLNLAINFPNVAKKLGFAATEESISRFFVRVVKDTVEYRQKTKFERNDFMQLLINIKNAAGDGFTLEEVAAQAFVFFVAGYETSSTAMTFCLFELAQNPDIQDKLRQEINMVLDKHGGKFSYESIQEMKYLGQVLEEALRKYPPISALTRNCTQDCFIEEAG
DN28268_c0_g2	CYP6RU4	MGLFLYILAITLIVLLLISAYIIWVQNYWKRKGVPHIKPKFPFGNIQNPFTRKIPFAFVVKGLYDEMKRRGYRFGGASTLTIPAFIPIDLDIVRSILLKNFHNFSERGFYYNVESEPLDGHLFFIGGKKWRELRVKLTPTFTSGKMKMMFDTLLDCGQPFVKSLATCADEAKPVEVKDALGRFTTDVIGSCAFGLDCNSFEHEDSEFRKFGRKVFEVNPTRMAKLIFAFSFPKVAKKLGISITDQDVSSFFMKVVKDTVEFREKSKFTRNDFMQLLINIRDAHGSNFSTDEVAAQAFVFFLAGFETSSTAMSFSLYELAVNKDVQTKLREEIDEVLKRHDSKFTYEAIQEMKYLGQVLDEALRKYPPLGVLTRDCTQDCYIEEAGITIEKGTRVTIPVL…
DN25747_c1_g1	CYP6RU5	NKCRSILLLAALVHCARKFVFAGFRVITSDKCRTMVLVLYFSIILAATIVALCAYIKWVHTYWYRKGVPHIKPQFPLGNMGNIFSDFKPFPLEMKDVYFEMKRRNYKYGGIMTIVSPTFIPIDPDMVRSILTTKNFYAFSDRGVYHNAEKEPLEGNLFNISGTKWKELRMKLTPTFTSGKMKMMFSTLVECGQPLIKSMESYAKAAEPVDIKEVLGCFTTDVIGSCAFGLECNSFSGKESEFRKYGRKVFQVNAMKMAKLFISFSFRNLSRMLGIVITDKDVSEFFMKAVKDTVEYRRKNKVARNDFMQMLVNMWDSDGSGSGFTMEEIAAQAYVFFVAGFETSSTTMTFALYELAVNKDIQTRLREEINKVLDKHDGVVSYEGIHDMKYLNQVLDESL…
DN28703_c3_g1	CYP6RU-fragment1	MEKLAEEGKPVNIKDMLGCFTTDIIGSCAFGLECNSFHEEEAEFRKQGRKVVKPSLMQLIKIQFANSFQTLAKSLGISITDKDVSSFFRNAVAETVDYREKKHIERNDFLQLMINIKKNSENGNELTLNDIAAQAFVFFVAGYETSSTAMTFCLFELAVNPEIQDKLRKDINKVLAQFDGQLTYESVQEMKYLGQVLDEALRKYPPVPALHRKCTEDCYLEEAGITVEKGIRALIPVLGLHYDP
DN23343_c0_g1	CYP6RU-fragment2	MFITLIITAVVLIYAYFKWATNYWKRLGVPYVAAKFPFGSMGSPLRSKKTIGFKLKDIYDELKRRGAKAGGFYLMASPQLMPVDVNVVRAIMNKNFQSFTDRGIYHNTTVEPLDAHLFFLGGKRWRDLRVKLTPTFTSGKMKMMFNILLECGGPF
DN25293_c0_g4	CYP6RU-fragment3	GVFALAFSAYIKWIQSYWKRKGIPNFEAKFPFGNTGNPFTRPVPFTLEIKDLYLEMKRRNYKYGGITSLTRSSFIPVDLDVIRSILTKNFQSFSERGLFHNDEVEPLDGHLFNISGKKWRDLRVRLTPTFTSGKMKMMFNTLVDCGQPMIKSMEYYADEGKAVDIKEMLACFTTDVIGSCAFGLECNSFKEKDSEFRKYGRKVFTVNLRKMAKIMFAFSFPNLAKKLGISLTDDDVSAFFMKAVKDTVEYRQTSRFTRNDFLQLLVNMWDSDGSGNGFNMDEIAAQAFVFFI
DN27724_c0_g1	CYP6RU-fragment4	MDEIAAQAFVFFIAGFETSSTAMTFSLYELAVNQDVQTKLREDINKILDKHDGVVSYESIQDMKYLNQVLDESLRKYPPLAILNRDCTRDCLIEEAGVTVEKGLKVIIPVLGLHHDPDYFPDPEKFDPDRFSDENKGNIPAYAYLPFGDGPRNCIGARFGQMQSKVGLALLIKNFQFTLSDKTITPLQMDPFSFILTTKGGMWLNVKRVQ
DN28703_c3_g2	CYP6RU-fragment5	EENKGNILPYTYLPFGEGPRNCIETLRKYPPIPALHRQCTEDCYIEEGEIKVQKGQRAIISVLGLHYDPDYFPEPEKFDPERFSEENRANIVPYTYLPFGEGPRSCIGSRFGLMQSKVGLALVVKNFEFSLGGKVTLPIRMEPFSFFLTTQETMWLNVKKIQA
DN24025_c2_g1	CYP6RU-fragment6	FIPVLGLQHDPEYFPDPEKFDPERFSDENKGNIPAYSYLPFGEGPRNCIGARFGQMQSKVGLALLVKNFEFSLNGKTITPLKTVPRSIVLAAQGGIWLDVKRIH
DN29328_c0_g1	CYP6RV1	MAVFASVLLTNLFAIVVALVAVTIAFYKWKYVHWKMKGIPYLDPSIPFGNITNPFKENKQLNVEFANWYARLKSMKHRYGGVFMLFNPILLVTDVELVKNILTKDFANFMDHGFYTNERDDPLSVNLLSLEGQKWRNLRVKLTPTFTSGKMKMMFQPVVDCSNIMANAILSYSNNQQPVNIKEVFSCFTTDVIGHCAFGVECNSFTDEEGTFRVHGKLATETTVEENLKNLVIFAFPDLAKMLRLAITKKKVTQFFLKLVEDTVSYREKNNVRRNDFMQLLIDIRNSEENGEAMSIRDLAAQVFIFFIGGFETSSTTATFCLYEISRDLEIQDKLRDEVNEVLDKFGGKLTYDAIHEMKYMEQVVDETLRKYPPVSVMFRICTKDYQIPDSNVVINKGE…
DN25293_c0_g3	CYP6RV2	LTILICVLLATVIFAYFQWKYTFWKRLGVPYLEPKFPLGCVSNPLTNQTQLGVDFANWYKRLKRRGCKYGGVYMLCVPVLVITDLELIKKVLVRDFAHFMDHGFYANEKDDPLSAHLLTVRGQKWKSLRAKLTPAFTSGKMKMMFETLVSCSRELEAVLSVYASNGEVINIKSFFAHFTTNVIGSCAFGIECNSFKDQNNPFRKYGNLIFENSVLDNLKELFMFCLPKLSLLLRFKVVKAEASDFFLKLVTETVNYRNKNSYVRNDFLQILIDMKNSGESGELTLTELAAQVFIFFVAGFETSSTTGAFCLFELSQNQEVQDRVRDEIELVLKRHDGKLTYEALKEMKYMDQVVDETLRKYPALSIIFRECTKDYVIPETNTVIRKGTKVTVSSLGLHH…
DN25293_c0_g2	CYP6RV3	DILQCSAALTMLAILIISVLLPSIIFSYFQWKYTFWRRLGIPYLKAKFPMGCISNPLTNPTQLGVDFANWHMKLKMSGYKYGGVFMLCVPVLVVTDLELIKNVLVKDFSHFMGHGFYVNAEDDPLSANLLSVDGQKWKNLRAKLSPTFTSTKIKVMFQTFVDCSREFEATLSLHATKGEAIDVRNFFACFTTDVIGSCAFGIECNSFKEKDNAFRKYGDLIFENSALEYLKQTFMFCLPDVSLLLRLTNTKPEVSNFFLNLVKETVNDRINNRHKRNDLLQLLIDISGGSDGFTLDELAAQVYIFFLAGFETSSTILTFCLFELSQNQKIQDRLRSEVEQILEKHGGNLTYDALKDMKYMDQVIDEALRKYPPLPVLFRECTKDYTIPETNVLIKKGTK…
DN27461_c0_g1	CYP6RW1	MVPSLLGLLFDLFVLVASVVVSIYSYYQWSFRHWERLGVVSPKPKFPFGTFDNPATRTESRGQLVKRLYRWGKSLGEKHIGLYLFTNPIYVPIDVDIIKAILSKDFQYFMSRGLYVNEKIDPLSGHLFNISGHKWRQLRIRMTPTFTAGKMKMMFSTLIECSDSLIKTAERSIDKPLDIKEVLACFTTDVIGSVAFGLECNSFKEDNAPFRKYGRKIFEQFNLNLKTTFLYMLPNVAKMLNMKQTQDDVEEFFIKAVRDTVYYRETSNFKRNDFMQLMVNLRKTEEGKSMTIEELAAQCFVFFIAGFETSSTTMTFALYELAKNRDIQSKVRDEIRTVLKAYDGQLTYEAAADMKYLGQVVDEALRMYPPLPMLHRVCTENYTLPEAGITFYKGQHIHI…
DN26728_c0_g1	CYP6RX1	MSLFDHIGLVTTVVALAVVFLVYFKHSLSYWKRKGVPSVSSAIPYGSVRELVMGQTAMGELLQRFYNEAKSKKWRYVGYFFFTKPKYLVVDPQIIKHILQADFNVFTNRGFYHNEEADPLGANLFTLDYAKWKPLRQNFTQTFTSGQMKKMFQTLVNASASLEEIIESHSNGEVLDARDAMARFTTDIIASCVFGLECNSLKNPETEFRHYGRKAFAIPWYALLEILFLSWAPQSVLKFLKYKTTNDDVEKFFMTTISDTVKYRETNNVYRKDFMHLLIQLKNRGKLVDDGKVIGEKEGDVELNFNQLAAQAFIFYLAGFETSSTTSSFALYELALNQELQDQVRNEVREVLDNHDGKITYDSVMEMKLLQRVVEETLRKYPPVPILDRDCNIDYKIPG…
DN23606_c0_g1	CYP6RX2	IRYCWVNKTTLSLHKMNLVGAYYMWWLSVLVSVTAVFIAYFKYSLKYWEKKGVPNVEGSIPFGSVSKMILQKCAIGEQLRQFYNEAKSRNLPHIGYYFITKPTYVAVDPLIIKHVLQTDFDAFTNRGFYHNEKDDPLSANLFTLNDGKWRTLRQHFTQTFTSGQMKNMFQTLADTSVGLEDVMVEHSDGKTMNVRDVVARFTTDVIASCAFGIECNTLKEPDSDFRKYGRRIFERSIITTMKFFMRLVVPDSVMRFFKFKSTKTDVEKFFMEAIRETALYRETNDVYRKDFMHLLLQLKNRGKLVNDGKVTGKKEGGVDLNLNQVAAQAFLFYVAGFETSSTASSFTLYELALNQHLQDKVRREIREVLERYGGKITYDAIMDMKLMQRVLEEALRKYP…
DN26772_c2_g1	CYP6RX3	MYPLESNSAIIASILVALTTLFIVYFKYALSYWKRKGVPSIKSSIPFGSVGKMALRKAAIGEVVQDFYKDAKSKNLPHIGYYFFGRPIYVAVDPVIIKHILQTDFDVFTNRGFFHNEKDDPLSANLFTLGDAKWKTLRQNFTQTFTSGQLKRMFQTLADTSVGLNDIMEEHSHGKVLNIRDVIARYTTDVIASCAFGIECNTLKEPDSDFRKYGRKVFETSLENLLKLLMLFMFPNSVLKLLRFKNNRRDVEKFFLGVINETAKYREANNVYRHDFMHLLLQLKNRGKLTNDGKVTGEKEGDVNLGLKDVAAQAFLFYTAGYETSSTASSFSLYELAINQKLQDEVRAEIREVLAKHDGKITYDAIMEMKLLQRVLDESLRMYPPVPVLDRECSRPYKI…
DN22136_c0_g3	CYP6RX4	MLVEIFCVCLTIFLVFLVYSKLIYSYWDKRNVPCIPGKFPFGSVIDLIRQKQSIGELIRSFYNEAKKNDWPHIGIYFFVKPVYVPVDLNILKHILQSDFEVFTNRGSYYNEKSDPLTAHMFNLEDERWRVLRQKLSPTFTTGQMKNMFHTVVETSKDLKQIMNESCNNGSGMEVKEVAARFTTDVIASTAFGITCNTLKNPDSEFRAKAKEVVSQDWWSFLTIVFTQCFPYELLKFFGMKSFRPSGTKFFKDLVEDTVNYRETNGIHRKDFMHLLIQLKNRGKIVEDGKIVGDKDGSVGLTMNEIAAQAFLFYLAGFETSSTTISFVLYELARHQAVQDRARDEINQVLKRHGGNITYEALIEMKYLQQIIDETLRLYPPVTILERHCKREYKAPGTDV…
DN22136_c0_g2	CYP6RX4-fragment	VEDGKIVGDKDGSVGLTMNEIAAQAFLFYLAGFETSSTTISFVLYELARHQAVQDRARDEINQVLKRHGGNITYEALIEMKYLQQIIDETLRLYPPVTILERHCKRE
DN25134_c0_g1	CYP6RX-fragment1	DTDFRKYGRLTFANNAENYSKVVLMQAFSANFLRALRVKLINNEVSKFFKSVVYDTIKYREENNVYRKDFMHLLLQLKNRGRLVDDKRVNGPKEGTTELSDEELAAQAFVFYIAGFETSSAATSFALYELALNQKIQDKVRDEIYEVLGRHGGKVTYEAVMEMKYMHQVVEESLRKYPPLPVLDRDCVKDYKIPGTEVVIEKGTHVQISAFALHRDPDNFPNPEYFDPDRFSDENKKNIKPFTYLPFGEGPRICIGLRFGIIQTKVALCVMLRNFRITLNEKTKVPLKLNAPFFNLGTSEIWVNVEKITV
DN25134_c0_g2	CYP6RX-fragment2	LVALVVYSKHALSYWKRRGVPSVPATIPLGNMKDLLVMKKNTLEVLQDLYDEARANAWRHIGIYFFLRPIYLPRDPEIIKRILQSDFDSFTNRGFYYNERDDPLSGHLFTLDVGKWKPLRQKFTQTFTSGQMKIMFQTLTEVGDTLEEVMEQHSNKKPLDARDTVARFTTDIIASCAFGIKCNTLMNPDTDFRKYCRITFDNNAENYS
DN27226_c0_g1	CYP6RY1	LPSSRTMSVILTLISAFAGFIGVFVLFFKYAYTYWERRGIPSTKPKIPFGDAYEITARKITRGEAIRKIYNEFKAKNCQHVGLYFFASPMYVPIDPNIVKCILQTDFDHFEDKGSYVNEKHDPLSANLSQLHGERWRSLRQRLTQAFSTGQLKNMFQTLANCRIALDEALEDFAKNEEDVDIKNTLQRFTADVIGSCAFGLNCNSFKNTNAEFMFYGNKAVTLDYRSLIKFILRSLLPWNLLRAAGVPLFSSECIQFFTGVVKDTVDYRESRDVYRKDFMHLLLQLKNRGKIYNDARIKPEPGESIGEAKIDMREIVAQSFIFFVAGFETSATTMTFALYELAQRQDIQDKVRQEINQVLAKHGGDVTYDAIMDMKYLQQVIDETMRRHPAVMVLDRKC…
DN25671_c0_g1	CYP6RZ1	MDFVTILFAVLVIFFTFIYTYFKWNYTYWKSKGLLYIPPRIPFGSRIHQPSKRLCSGLRIKAWYDYLKSRGVRHGGVYLFASPMYLPVDPEIIKVVISKDFNYFTDRGVFNNARKDPLSAHLISMDGTQWKKWRSKLTPTFSTGKMKMMFPTLVECSESLEEAVVRACQASEATDIKDLAGCFTTDVIGSCAFGLDCRSFKDKDAPFRKYGKLIFTFSKAQSIKRMLSFAFPNLAKAMGFRIIKKEVSEFFVNVVKDTVAYREANNICRRDFLQLLINIRNGVGIEDFNQHAEEAKKMTIEQMAAQAFAFFAAGFETSSTTMAFCLYELSLNQDIQDKVRNEVKDVLKRYNGEITYDGVQEMKYTEQVLEETLRKYPAIPTLNRQCTQDYKVPETDFVI…
DN29823_c3_g1	CYP6SA1	MALVLGSFLADFLLLLTAAAVCIVVHYKRAYRYWKNKGVPYLEPSIPRGNVDTLLVKGFTLGVSAGDFYTEFKKRECPFGGVYVGSQPILVLTDPELIKNIWTKDFQYFTDRGLHVNEKVDPLSAHLFTVGGLKWRNLRVKFTPTFTSGKMKMMFNTLVECGECMQSALRDQAEKSQEVDIKNVCSGYTVDVIGNCVFGIQCNSFKDPNAEFLVFARELFMPNLYYNLKKFIHVMAPTFSRLIGLKTFRYDLEEFFFGAVKDVINFRERNNQRRLDFMQLLIDMKNNVSIDESSNKPVSLTLNELVAQAILFFIAGFETSSTTMQYCLYELSKNLEIQRKVREEIRDVYEKHDRKLTYDMLNEMKYLAQVVDETLRMYPPVPNLTRECVRKYKIPGTEV…
DN24990_c0_g2	CYP6SB1	MAFAWTEVCLALITVLVLVICCVNYLFNYWKRKNVPYIEPSLPFGNLKRLVGGQSIGLLSTDFYEEFKKGGCGYGGVYALLDPLLVVLDLELLKNIMSKDYQYFINRGVYYNEKHDPLAADLFNIGGSRWKNLRTKLSPCYTSGKIKSMFDTMLQCCCCLERVVQKVAEKGEPLDVKEICGCYTTDVNIECSFGLKSNSLENPEEQFRKFGKEFFLKDYLKEIKHFISVANPKAARLIGIVTRKKEVTEFFKNSFETAVKLRDSPENQREDLLQQLIAIHKTEENGFTKKELLAHCLNFFTAGFETSSATMEFCLYEMAENPQIQRKAREEVKRVAAQFGQKITYEALANMKYLGQIVDETLRKYPPVPTLNRECSIDYTIPDTDIVIEKGTRVLIPAY…
DN28954_c0_g1	CYP6SC1	MSLTLSLLLTCLTLILFSLYLFFKCSYSYWKNRRVPYIRPRIPFGNLQPPWGQRDIFGNTIREWHNEFRKDGHKYGGVYVFAAPALVLLDPDLIRRILIKDFQYFTDQGVYYNEKDEPLSGHLLNIEGQRWKEIRTKLSPTFTSGKMRAMFPALVKYSRQIEEVLDGCLSSKKPLDFKDTFMRYTTDVVSSLAFGVEGNCFKERNPEIIKYGRMVFESDEIGELMGVFGNTYPKLARALGIKVYAPGVEKYFTDMIRAAINYRESNAGNWIDLMQLMIELKNGQHQLKTEEIVSNAFVFFQGYETSAATGTFCLYEICKNHVIQDRMREEILEVLNRYGGELTYEAMKEMKYMQQVVNETLRKYPPFQFLTRQCTKDYKMPDGSGLVVEKGTKIFISNL…
DN26932_c0_g2	CYP6-fragment1	MGTLFILTALFTACVVLLTYFKYIRCYWKRRGVPYIEPDFLRSRKGLPITTRQNIAVVMEGIYKEARERSLKGVGFYAIASPFYVAVDPQVIRSILSVNFHNFPDRGIYHNEKAEPLMGHLFFLEGKKWKDLRTKLTPTFTSGKMKSMFNVVVECTIPLLKAVDSGATPKKPVDIK
DN26932_c0_g1	CYP6-fragment2	FGLDCKSFESEEAEFRKYTKKIGNPDFVLKMKTFIATAFPDLAHKLNIGLIDKEVSNFFRRVINEMVEHRKLRQNKRGDFLELIIDLMHENEEFTTDILAAQAYMFFVAGFGTSSSAMTFCLYELAHNQELQHRLRREINDTLSKYDNKLTYEAVQDMTYLGQVLDETLRLHPPAAVHLRKCSSDCFVKEAGVVIEKGIKVIIPAKCLHYDPEYFPNPYRFDPERFSPENKGNIVPYSYTPFGEGPRNCIGSRFGLMQSKVGLVSLIKNFEFTVNDGTPTSLHVSSTALNLNTNGKILLDVKRIE
DN29323_c0_g2	CYP9DS1_partial	MSECAKDFASYFLEEANGKPIEVDMKDLFTRYTNDVIATSSLGIRCDSLRERENSFYTMGKKMTTFSSLTAGIKMMVATVLPKLLEITKIGFLPKDCANYFTQIIFETIQRRTKENIIRPDMIHLLLEARKGNLKHESKADESSGFATVEESDIGKSQKSRSVELTDEVIAAQAMIFFFAGFETSSTVMSFMSLELAINTDVQQRLLEEIDEVYKQYGDNVSYDAIMKMQYLDQVISETLRKWTPGFQTDRVCVKDYVIEPTKEGEHPLHIEKGLLLLVPTAGFHYDPKYFPNPEKFDPDRFSEENRSSIVPGSYMPFGLGPRNCIGSRFALLEIKVLFYHILSKFELTVVKRSCVPIKLSTEFNLTVEGGFWLGLKPRNISV
DN29282_c1_g2	CYP9DS2	MLWLILLAVGVYLFYIYGIKPTYHWKKLGVPHMKSWPFIGSDLKLYLGKQSMLDLIREQYSAFPDERYFGIHQSFSFWPALVIKDLDVIKDVGIKSFQHFPDHLTVFDQDSEIITMKSLIFLKGEQWKDMRATLSPAFTSSKMRGMFEMMSECARDLAGYFLEESQGKVLELNIKDVARRYTNDVIASTVFGVKCDSLREKENEFFKMGEKFSTIKALDIINKSLILIWAPKLTKITDLGVNSNPTIQFFKSIVLNNIKKRTEENIIRPDMIHLLMEARKGNLKHENDVDLGFATAEESEINKARKLKIDLSDDVVVAQAFIFFVAGFDTSSTVMSFMSMELAANEDVQKKLLEEVDQVFEKHGQNPSYETILGMKYLDQVLSEALRKWTPAAQTDRIC…
DN26829_c2_g1	CYP9DS3	MLWIILSVIVAYLFYKYGYKPTQYWKEKGIAHLEHAWPILGNIGLDMMLIRKPFYDVVIDNYNKFPEERYYGMLQFSRPALVIRDLDLIKQIGVKDFDSFTDHMGLIPVEADPLMGGNLFGMRGQKWRDMRATLSPAFTSSKMRGMFTFMSECAKDFANYFLEEAKGKVMEVDMKDLFTRYTNDVIATSSLGIRCDSLRERESSFYRMGKKLTTFNSLTTGIKMMVATVLPKLLTLTKTGFIAKDCADYFRTIILETIDKRTKENIIRPDMIHLLLEARKGNLKHESKVDEGSGFATVEESDINKAGKTLSVELTDEIIAAQALIFFFAGFETSASIMSFMSLELAINTDVQQKLLEEIDEVYKEYGHNITYDVILRMKYLDQVVCETLRKWTPGFQTD…
DN27727_c0_g1	CYP9DS4	MLLFTISIVVGYLFYKYVYKPTRYWKEKGVPYLKPAWPIVGNAMQFLLRRKPMFYAFREQYDEFPNERYFGMLLFNQPALVIRDLDLIKQMTIKDFDHFMDHQDFIPVETDPLMGGNLFSMDGQKWREMRAILSPAFTSSKMRGMFTFMSECAKDFANYFLEQSNGKLIEVEMKDMFTRYTNDVIASSSLGIKCDSLRDRDNFFYKMGKKITDLSSFSASLKLMVATVMPAVLRLTNIGLLPKDGAEFFQRIVVDTIEKRTKENIIRPDMIHLLMEARKGNLKHESKTDESTGFATVEESDIGKSKSSRTVELTDEVVAAQALIFFFAGFETTSAVLSFTALELAINTDVQEKLIEEVDEVAKEYGENVPYDVIMKMKYLDQVVSESLRKWTPVVLSDR…
DN27306_c0_g1	CYP9DS5	MLLLVLLIIAGYLLYKYVYRPTEYWKEKGIPYLKSAWPFFGNVGPMILKTKPMYYMVREQYDQFPNERYYGMLLFNRPGLVIRDLELLKQISVKDFDYFTDRMDVIPVEADPLMGGSLFTMHGEQWREMRAILSPAFTSSKMKRMFMFMSECSRDFVKCLLEEAKEEVVEVEMKDMFSRYTNDVIATSSFGIKCNSLRERENPFYKMGRKITNLNSLSVGIKLVIATVCPGLLKLTKIGLLPRDASRFFQNIVLNTIDKRTKENISRFDMIHLLMEARKGNLRHESKTDESTGFATVEESDIGKAASTKTVELTNETIAAQALIFLFAGFETSSAVLSFMALELAINTDVQEKLVEEIDEVARKHGENVPYDVILKMKYLDQVISETLRKWTPCVEGDR…
DN25448_c1_g1	CYP9DS6	MLWLIVSIIIAYLLYKYAYKPTLYWKEKGVVYQKPVWPILGNVGLNLFLRRKPFYDIVIEIYNKFPRERYFGVIQFMRPTLVIRDLDLIKQITIKDFDHFTDHFSLIPVEADPLMGSNLFAMRGQKWRDMRATLSPAFTSSKMKGMFTLMSECAKDLTSYFLEEANGKEMEVEMKDLVSRYTIDIIATTSLGIKCDSIRERDNDFYKMGRKMMKFNSLAALVKTIIASNVPKLFAMAKLSFLPKDCVSYFKQIVVETMEKRTREHIIRPDMIHLLLEARKGNLKHESKTDGSAGFATVEESEFAKTHKSLSVELTDDIVTAQALIFFIAGFESTAAMMSFMGLELAINTEVQQKLLEEIDAVYREHGDNAPYDIILNMAYLDQVLCETLRKWTPGFQMD…
DN29323_c0_g4	CYP9DS7-fragment	MLWLILSGIVAYLLYKYAYKPTQYWKERNVSYIKPPWPIIGNTGFDSFLRRKSLCDQVIDNYNKFPNERYYGLLQFNCPALVIRDLDLIKRIAVKDFEYFTDHMGFVPAEVDPFMGGNLVGLRGRKWRDMRATLSPAFTSSKMKGMFIFMSECARDFTSFFLKECNEKVMEVEAKDLFTRYTND
DN24828_c0_g1	CYP9DS7_partial	MEVEAKDLFTRYTNDVIASTSLGVRCDSLRERNNAFYSMGKKMTTAFNSFSANLKMMVATILPQLLAITRIGFFPKDCTHYFTKIVLETIEKRTRENIIRPDMIHLLLEARKGNLKHETNKADESTGFATVEESDVGKTHRSLSIELTDETIVAQALIFFFAGFETSTALSFMALELAINADVQHKLIDEIDMVYKEYTDDVPYDVILKMQYLDQVVSETLRKWSPGFHTDRACVKDYVIEPTKEGEQPLYVEKGSLIFIPIGGIHFDPKYFPNPKKFDPDRFSEENRSSIVPGSYMPFGSGPRNCIGSRFALLEMKVLFYHILSKFEFVTVKRTCAPIQLAPALNLRVKGGFWIGLKPRNITACT
DN28874_c0_g1	CYP12AB1	MLKRSTYILSVIRAASSEAAILENKLGVTKRIEENEKPEGWYEAKPLEEIPGPKPLPLIGNLWRYFPIVGDFYGLKQHEMYNRLYEQYGEISCLKGIPGIKPYVLLYNPDAIEAMFRADGAWPVRSILDSMLYYKKITRGKPFAGMAMESGKPWHDFRTVVNPIMMQPKVVKQYVNVIDKTADDFLEKIRYLAKNNPKGEMPEDFLNEIYKFTFESIALIAMDKRFGALDLDPEKSKEAEYIISLITELFQLLYKLDIRPSLWKWLSTPNWRRFVEINDTIEKVFTGYIDKEAEKLKQGEKRSAPDQEMSVFEKLLAIDKEVALLTTMDMLGAGIDTTGRVIGSGLYFLAKNKEAQSKLREELISLLPLKSDHISANILDKAQYLKATLKEIMRLAPIG…
DN27563_c1_g1	CYP12AB2	MLKKCTPLLYSARLSSTQTVILESKPNYAGLAEKNGDEKPEGWYEARPFEEIPGPRPLPIIGNFWRFLPVIGNLGHIKRHEMFNRFYEQYGDICCLRGIPGRSPMVFLFNPDDIEAMMRNEGIWPMRNFFESSAYYKKVTRKEQFDGFAGISAENGKAWHDFRSVVNPVMMQPKVTKQYVSVIDRSADELLERVRYLAKQNPQSEMPEDFLNEIYKFTFESIVLIALDKRFGSLDSNTEQQREWQYVIAKINELFDLFYKLEVLPSFWKWFSTPDWKKFVRVNDEIRELFKRFVDEEAQKIDKGQKHADHNRELSVFEKLVAIDKKLALNMTIDMLTAGIDTTGRVIGACLYYLSKNKQVQNKLRAELISLLPSKDDPITNE
DN27563_c1_g2	CYP12AB-fragment	AHYLKASVKEALRLAPIAVGVNRVNPVDLVLSGYQIPKGSNLLSMHLTLSTATNKYFPRASEFLPERWLRETEGELSHKNVHPFVYMPFGFGVRTCIGRRFAQMEMEVAIAKLVRNLEFHWHHKNMEFDMFLLYGTADPLKFTVKEALK
DN27012_c1_g1	CYP12AC1	MLKTSKLLGRSLKLMSTGTAQAKIPESQKDAYYKTKEELSRIQHGKPEGWDQAKPFEQIPGPKPIPLLGNFWRFLPGIGEYSGVDAQELQFRLLQDYGDLVCLRGLPGRPPIVFLYNVKEMEILFKNEGVWPVRKSGDAAKYYREVLRNERFKGIPNLAVMNGEDWHNYRTLVNPVLMQPKVMKQYAPRLDPIASEFVDNMRIFAKQNPHKEMPADFINFINKMTLEAITLVAIDKRLGAMDPNLDKNSDIQKFINSVQDFFAILFKLEFLPSFWKVYPTKDFKRFVELLDFTADFVTKLIKEQAGKIKREGPKSQQDMSVFEKLINVNENIAIAMSMDMIQAGVDSTSKQLSSILYYLAKNKEPQEKLRQELVRLLPQKDTQISSEILDQAQYLRAVI…
DN25575_c0_g1	CYP15A1	MFFVILLVFIGVVAFLYFDTRKPQGYPPGPRWLPFFGNFIYFRRRLRSLGYNHLVWQELSEKYGNLVGLRLGRDLVVTAFGATAVKEILTREEFNGRPDGFFFRLRTFGKRLGIVFSDGSHWEKQRKFSLQHLKHFGLGRREMESRIDEEARDLVDMLRRQCSGPILINNTFDISAINVLWAMMAGERFNLDDARLVKLLGIIHDAFKVVDISGGLLNQMPFLRYIAPKACGYTQTIHTLKRLWDFIEETISEHRRTVSSAHARDLIDAFLLKMEAKSPANATFTDDQLISLCLDMMMAGSETTSTTLSYCVIYMLQYPDVQKRVQKELDQIVGRDRWPTLQDRTRLTYTEAVIMEIQRRTNVPPLGISHRAVSTTYLFDYRIPKETIILPSLYSIHMD…
DN25126_c0_g1	CYP18A1	MFVYGVSWLWSTVFEEATCGILAVFLSVLITVRMLQLLKEASSLPPGPWGFPVLGCLPFLKGDLHLHLLDLTKKYGSLISTRLGSQLIIVLSDYKMIRDAFRKEEFTGRPSNEFTSLLDGYGVINTAGKLWKDQRRFLHDGLRHFGMSYIGSRKTQMENRIMNEVEEFLCVLKARKNNPVDLNPVFAVSISNVICDIIMSVRFSHNDARFTRLMDLIDEGFKLFGSLEAAVFIPILKYLPGTQKTRQKIAQNREEMAQFLQETIDEHRRSFDPSNLRDLLDTYLFEIQKANEEGTGHNLFEGKDHDRQMQQIMGDLFSAGMETIKSSLQWAVLFMLHHPELMRAVQEELDQVVGRKRLPRLEDLAYLPVTESTILEVLRRSSIVPMGTTHAPIRDLKMN…
DN24281_c0_g1	CYP49A1	MSFRKLLIVRAFHNIKRSYATERNDRNYSTALGYLHDVYDPDESIEHVDKETTMSPKAYSEIPGPKELPLIGNAWRFAPVIGQYKIQELDKVMWSLWKEYGKIVKVGGLIGHPDLLFVFSGDDIRKVFRREEGMPHRPSMPSLHYYKQHLKKDFFEGNAGVIGVHGPKWDEFRKQVQQILLPPTTAKKYIEPLDVIATDFLQRMEESLDGNQELPENFLSEIYKWALESVARVSLDTRLGCLKPDLPKDSESQRIIDSINTFFWNVAEVELKFPVWRVYQNKAFRKYIGALEDFRTLCMKYISQTMRKMETKNYENTKEENISIVERILLKTGNPKLAAVLALDLLLVGVDTTSIAAASTLYQLSKNPEKQEKLFRELQTIIPDRNAKIDSFAQENMSY…
DN20159_c0_g1	CYP301A1	MTCRRFSKLVRQYKRHRSSLAVTEDFCPHHAQLQEARPYSEVPGPKPLPLLGNTWRLLPIIGQYDVSDVAKLSKIFYKEYGKIVKLSGLIGRPDLLFVYDADEIEKVYRQEGPTPFRPSMPCLVKYKSVVRKDFFGDLGGVVGVHGEPWKTFRTKVQKPILQLQTVRKYIDPIEVVTDDFIKRMMDMKNENDEMPADFDNEIHKWSLECIGRVSLDVRLGCLDPNLTSDSEPQKIIDAAKYALRNVAILELKFPFWRYFPTPIWSNYVKNMNYFVEICTKYIDMAMERLKTKKVENEKDLSLVERILAAEPDPKTAYILALDLILVGIDTISMAVCSILYQLATRPEEQEKLYQELKRLMPDPKTKLNSRLLDQMVFLKAFVKEVFRMYSTVIGNGRTL…
DN24294_c0_g1	CYP301B1	MFSKLLRSLAVSRNGVRSASVGVEVETHNVDEKNVLLNAMPYEELPGPKPLPLLGNTWRFLPLIGNFQIEHVDKVSKKLYQKYGPIVKMEGLLGRPDMVFLFDADDIEQVYRQEDVLPMRPSMPSLNYYKHVYRKDFFGDCAGVIAVHGPNWQNFRSKVNQIMLRPQAAKMYVKSIQDTADEFINRIRRIRDDKHEVPDDFLNELHKWSLESIARIALDVRLGCLQDEAPEDTQQMIDAVNTFFINVPILELKIPFWRLFRTPKFKQYIESLDVITNVTMKHVRQALQDLNDRNEDQELSVLQRVLEMDNDTKTACVLALDMFLVGIDTTSNAVASILYQLALHEDKQALLRQEIEEVLGAGVLCNDKLEEMHYLKACIKETMRMYPVVIGNGRCTSRD…
DN28578_c0_g1	CYP302A1	MHILQKARTFVCIIRIRNNHKDVNNLHVSASINLQIKNDIPGPKSLPGIGTLYQYFPVVGLYAFDRLQHNGFKKYTKFGPVVREEIVPGVNIVWLFKPEDIEVMFRCEGKYPMRRSHLALEKYRLDRPNVYNTGGLLPTNGPEWWRLRSVFQRGLSSPAAVQNFLTPSNEVIQEWIEDRLQVLCEKSNVDYLPELSRLFLELTCVAALDLRLNSFSRDELRPSSRSSKLMQAALTTNSCVLKTDNGPQLWRKFETPLYRKLRKAQEYMEDVAIDLLSLKVSLFNDNYKRTSLLQSYLSSPELDFKDIIGVICDFLLAGIDTTTYTTSFILYHLAKNEEAQAILHNESQMLLPNMYSTVTKDILNQAQYAKAVLKESLRLRPVSVGIGRVLQANAKFSGY…
DN27424_c0_g1	CYP303A1	EDRGLVGLRLGKELLVVVTGAKVLKEFHTNDDLAGRPTGPFYEDRTWGRKYGVMLTDSDLWREQRRFVMRQLKEFGFGRHDMSAMIEEETGKMVDHIKKQLKESDKPIELDMGKVFSIHVLNTLWTILAGIRYNAEDRELKKLQGLLNELFVQTHMVGALFHYLPFMKFLAPNMSGYNLYLQTHKPIWEFIFAELDNHKKTFNSKEPRDFMDVYLKMLKDPERPKTFNERQLVAICMDLFMAGSETTSKSLAFGFLYMLRNPEIQKKAQEEIDNVVGRDRQPTLDDRAKMPYVEAVVLESLRMFMGRAFGVPHRALKDTTLAGYFIPKDTTVVANYYDIFIGKDFMDSDPEEFRPERFLKDGRIGPMPDMYIPFGLGKHRCMGEALARANVFLFIATLL…
DN24256_c0_g1	CYP304E5	MTAVIVLLAIVVLSIIWLLQYSQKRPKNFPPGPPRLPIWGSYWFMLKEDYYLSHEAFIKLGKQYNTNILGLYLGDIPTVVTLDHSLTKELLTRDEFIGRNDTIITRTRALGQKLGIFFVDGPYWKEQRRFMLRNMRDFGFGRRSTVMEDTVTDEVKYLIDLFTRNPNESEKDICRKRGQLLFPDTLYGTFMNALLLSVASTNFDNRLPLREFARAALRIQRSGDATGCAISITPWLRYIAPDLFGYTPSVVDNATMLDFLRAIIAQHRETYVAGHNRDFIDTYLEELHNNADEYSSFSDDQLLLTLLDVLFATAIACGHTMNFYFALLLNNTDVQAKIQTEIDSVVGRSRLPNLDDRRLMPYTEASIKEAIRITPINPLGIARRCIADCIMGGYFIPKG…
DN27092_c0_g2	CYP305A1-N-term-fragment	MFLAWVACVLLILYLAGLWRRPPGYPPGPSWYPIVGNLPQLKKLSKKLGGQHLALLELARQFKTNVLGLKLGKDYVVTVFSYPVIKTVLTEEEFEGRPDNFFIRLRSMGTRKGITCTDGEFWQTHRNFLLKHLRTLGFGKSPMEHLIIEELREIL
DN27092_c0_g1	CYP305A1-C-term-fragment	RGDPRLQKLLDLLDKRSKAFDMSGGTLSQHPWLRFIAPERTGYNLVKHLNSELKQLLMENIREHKQTWSEGKNDDVIYSFITEMKKAKNGLRSTFTDDQLVMICLDIFIAGSQTTSNTLGFAFLMMILQPEVQEKVHACLDDTFDKKTPIEYIDRHKVPFVEAVLMEVERYCHVVPISGPRRVLRDTILDGYHIPKDTTVLISLHSIHTDPTYWGDPEVFRPERFLDKDGKILYNERLIPFGLGRRRCIGEILARQCLFMFFAGILRKYRVSLAPDTELPKKIALPGITLTPASYVAKFDKK
DN23930_c2_g1	CYP306A1	SRAVYHLRKCESASSVIIVHIFSIPQITTRCSSESLYLIYCYLSGYCVLIRLLCRVNNSVLSPCSIDETARKMWIILILTALLIYATLKYLTTKDLPPGPFSLPVLGYLPWLDPKAPYDSLTALSKKYGSIYGLHLGSVYTVVLTDPKDVRTALAKEALTGRAPLYVTHGIMKGYGIICAQGELWRDQRKFIHNCLRQFGATKISPKREKIESIIKGEVDNFLQYVVQKRDPAVFDPEDALRHSVGSVMNQLTFGKTWAIDDETWKWLQHLQEEGTKHIGVSGPLNFLPFLRFVPKFRRTMDFLMEGKIKTHQFYQKLIEEQEKNDGSGENPESLISAFLKERERRRDSPDIDKFYNDQQFYHVLADFFGAGLDTTLTTIRWYVLFMAANPDVQLKVRE…
DN20316_c0_g1	CYP307A2	MLALITACVVLLVWWFSRPKRTKTGAPGPRAWPLIGSLHLLGKHETPFQAFTALSKIYGDIFSINLGATPCVVVNNFRLIKEVLITKGVDFGGRPDFVRFHKLFGGDRNNSLALCDWSTLQKTRRSIARTYCSPRFTSLQYDHVNKVSCDEMVVLLKELQKEPLGQPCALKPIVLAACCNMFTQYMCSTSFDYRDDGFKQTVRYFDEIFWEINQGYAVDFLPWLQPIYSNHLKKLSTWASEIRQFILSRIIDEHRASLDIHSPPRDFTDALLMHLEEDPNMSWQHIIFELEDFLGGHSAIGNLVMVTLATVVKHPEVIKRIQEEVDAVTGGTRNPNLFDKSAMPYTEATLWETLRTASSPIVPHVATVDSTIDGYVVHKGTLIFVNNYELNHGSDYWTE…
DN23156_c0_g1	CYP307B1	MLHLLCFTPVTALLTACFLVVLFLMVRDFLKSRGRNEEKDELPQPPSPKGYPIIGHLHLLGGYEVPYQAFTELGKKYGSVLKLKLGSYDCVIVNGQKNIKEALVTKGHHFDSRPNFERYQQLFCGNKENSLAFCDWSDTQKVRRDMLKAYTFPRAFTNKFNSLENIISSQVHSLLAGITEEAMEAKPLILQHCANIFTSHFCSKSFNLNDPNFLRMVENFDDIFWEVNQGYAADFLPFLLPLHYKNLQHINELTHNIRDFVLDKIIESRFDDYTNEEPADYVESLIQYIKTEDGNDLTWDMALFALEDILGGHSAVGNFLIKLLAYLVKEEEVQRKIQAEIDEVSSTGDGFREITISDRAQMPYTEAAIFEAIRLIASPIVPRVANQHSSINGYRIKKG…
DN26942_c3_g1	CYP314A1	MLEQLLQSLDVISILIFVIFFVLLGYRPPWWWRKNTDLNKSATTIPGPHAIPYFGTRWIFTLGGYKLSKLHEFYQDMHKKYGPVLKEEALGNIPVISLFERRDIEKVLRVSGRYPLRPPTEAIAYYRKTRPDRYVSTGLVNEQGEIWQCLRTALTTDLTSPKTISTFLPEVNEIGADWCHLLKKLRNPENGNVEQLEKIGSRLGLEAICALVLGRRMGFLLPGGESATSIRLASAVHQHFLASRDTYYGLPFWKLFPTRSYQELVKSEEDIYSLALELIATADEATRESAVFQSVLKAEIDDREKTAAIVDFIAAGIHTLSNSLIFLLHLIGFHQEVQEKLYDEVTHSSSTSYLKACVLESFRLLPTANCLARITEEEMELGGHKLPAGSVILCHTGLA…
DN23243_c0_g1	CYP315A1	MAVGRPVPTKIAKKCRYMFTSWVSLAGHNHPLVRRALSTMIRRFITNSNIKQQCQRSVSSAMEKLQEIPSPMGLPVVGTTLALIAAGGAPKLHIYIDERHKQLGPIFRDKIGPIQAVFVSDAECMRKTFSQEGKYPKHMLPEGWTVYNQMYGCSRGLFFMDGEEWLQYRKIMNKLLLKGDLGLIESACEVVSEQLVNKLQDLMKHSEVVPDLESELYRWSLNVLVSILMGPQCFKCFQDQLSHGLNDLASTVHLIFQKSVALQILPASIAAKLNLGVWKSFVEVVSEALKKANDLVECLLDDFPIEDGLLRKMEQENVPRSMIVRIVADLILAAGDTTAYSMEWILYLIAKHRDTQLRLRSELQTDGSPQLLKNVIRETLRLYPVAPFVTRYLPEDGTI…
DN23445_c1_g1	CYP334B1	MSRVIWGAVRRQWASDAAKAVAQNAYPRPMPEPPKTVDAVTKAEAEALHPQKMSMERDIAAKSLPFDEVPGPVVLRQIASFWKVIPVMGTEVTASTLQYMLSAGKIFGSQLAWGRNLRLFRWLFDEYGPVVRLHGPFGGDVVILNRPEHVNAIFQNEGPYPVRSCLDCVEKYRLKYRRYKLAGPFIMSGPEWESLRKSIEQPLQEATVHHFDKIESACDDFIARVSRIRNRQEEVGPDFKTEIYKWALECICSVTLKRKVGFLELQGLSSASEPARMLESLIDATDAIRRCENGLHLWKFVETPAWKTLVRCCDTIDGIVNKYIQRSQEHLRSMKTTAPTPTKLSLMESLLLKEGVMPEDILTVILDMLLIGVNTTVHTVAFLLYHLARNPRAQHKLYD…
DN21740_c0_g1	CYP345A7	MGIHVANLYNKMTGPYFGMFILDKPYFVIKDPELVKMVLVKDFNYFQNRTVFSNADNEPIAAHMLFVSKNPEWKIMRNKVSPVYTTGKLRGMLLLINEVGEELKSYLSKNCLDGKCVEVKEICSKFTTDVISSCAFGINAHSLDAEGQFRKIGRMIFDFRWKIIVPQLSYFFAPELVRLFKMKFIDPEATALLQNAFMKAINERERRQFKRNDLIDILVQLKNEGGFCDDFKFDGIKIVAQAVQFFLAGFETTSSTIAFTLYELSLNQKIQEKVRAEMNVCLQKYGGFTYESFQEMKYLEQCILETLRKYPVLAFLDRMCMADYKVPGTNVTLEKGTRVYIPTFGFNYDPKYFPDPHKYDPDRFAEMECQKRHPYVFLPFGEGPRICIGERFGLLATKA…
DN25601_c0_g1	CYP345F7	MAFWISAAWLLTNLLSLTALLLLVLYFYFSRNHKYWKSRGVPHIEPLPLVGNLWSLYTGRAPLGIELGNLYKKFDTPYFGIYVLDKPYLVLRDPNIIKNILIKNFSVFSNRNFGGDLQADPMAANSLFIMKNPDWRALRIQLTPVFTSGKMKMMMPLMNECGDSLHQYLQKASVDEVVEMKEVCSKYTTDLIASCAFGIKARCFEVENCEFRRAAGRMFHFNIKRAVELFSYFFAPKMVKLFKLKFMDNVSTKFFRSVFMDTIRHRTEQELKRNDFVDTLLSVRNNAAAGFKFDSDRMLSQAITFFTAGYETTSNLIAFTLYELCFHPDIQERLRLEIIEKIQSHDDIITYDAIQDMKYLNMVVSETLRKYPFGPFLNRHCDENYVIEETGLVIEKGIS…
DN20902_c0_g1	CYP345AP1	MAVTYNLPVDVVLFSFILAVLLYYYFVKDFNYWKKRNVPFVKPVPFFGSFRNFFLMKQNIGQALWEMYEANKKPFLGAFMMNRPCLIVCDPELVKAMLVKDFQYFDDRQVITHKESDPIGAHMLFFLKNPEWKATRQKISAIFTAGKLRQMLQHMLVTSTQMQSYIQKCIDEGNAEIQTKELYGSYATDLITSCAFGINSNSFLDSKSEFRVAAKRLFDYKDIKHAFSMSCVFIAPTLAKLLKLKFVEGRSGIFLRDVFWKTMKERESGGYIRNDLLDLLIKLKKENAENANKDVDLNENLLLSQAVQFFVAGFETTSVTAALTLYELALNHYIQDRVRREVKSTIEKHGSCTYDALKDMTYLDMVLKESLRKYPTLPFLDRTCKQNYQLPGSSVTVEK…
DN27461_c0_g2	CYP345AQ1	MFYLLVFVVLTLTFVYYLADRNNDYWKKKSVRYEKPLPLIGNMLPLLQGKTNINALFANLYRKFDAPYFGAYVFNSPCLILKDPEIIKQVMIKDFNYFPNRSGFFDENIDPVSANTIFTAKGSVWKTLRSKITPAFSSGKIKLMVPLISKCGEQLDQFLRRNNGKVIQTNDVCRRFTTNAVASCAFGIDANSFNLENSEFYDAGKRMFATTFERGVSTTAYLFAPFLVKIFKLKFLDPIAIKFFREVFWTVVEERQKTQAGRSDLVDLLIEARKSEKVDDSCKLDDTRMLAQAVTFFTAGMEPVASTMTFALYELALHPDIQENLRQQIDEAEKEHNGLIYQAIEDLKYLDMVLCEVLRKYPVAAIINRYNTKPYTIEKTGLALAANTQVYVSIMGLHY…
DN27494_c0_g1	CYP345AR1	MPNIARSPSCQLSFSYFQSVLLLGLRMENTVMVYLLWLLVLVILLYYLFNYKYDYWEKRNVPYLKPLPLFGNFKDFIFMKANIGQILQDLYMRGKGPILGVFFMDEPILILRDPDVIRSVLVKDFNHFNDRIIVSDDTADPVGSHILFSSKNPQWKLLRYKTSPIFSTGKLKLMASLIKDVSEDMLKFLQASGDKEVDTREMAGKYATDAITSCAFGIKANSFEDPKAEFRNAAKRIFNCGDTVRGISMASYFFMPKLVKWFKLKFVDSQSAEFLKRIFQETIKDRHDNNFTRGDLIDILINLQKEKSDSIDEVAIFAQAMQFFMAGIEAATTAVSFTLYELALNPHIQDKLRDEIKSKVTNSELNIYDCTKNLKYLEMAILETLRKYPPMPFFDRLCV…
DN27481_c0_g1	CYP347AB1	MSLVFTLAGGSVLLLIVLFIIYQRKHRYWKNRGVIGPTPSPFLGNITESVLMKAALGEVYTDIYNQYPELPCVGIYKFGDHALLVRDNELVNDVLVKQFSHFHDNFITDVPHDDLLSKNPFILKGEEWKTVRTKLSNCFTAGKMKILVPLIKESADKMVNYIRDQLESNPSSIVDGKELAAKFTTENIATCAFGVEGKCFEDPNSEFRELGRKMFETSLSRGLQMLLLAISPKIAAKLDIRFIPMPVQKRFKQLISTILEYRRQNNVVRNDFLHIINEVKDGQFMATDADIAGQAADFFVDGFETSSISMDFIMYELANNKLEQEKLRKEINLVLSKHNDCLSYEIIQEMAYLDGVCKEALRMHPPVLYLEKICSQDYVMPPQSQDGIPIEIKKGMRIV…
DN22699_c0_g1	CYP352A8	MFLLIALCFMCLCILLNHYWTKRHLYLLALRLPGPPALPILGNALTFFCKREDRLNAILKLTVAYPSPLRIWLGPKLIVFIKDPDHLQTVLTSTKMATKDSLYRFLEPFLGRGLFTSSGPHHRSHRKMLQPLFSPKVLEGYSHMFQKHATILVETLRKNVNGPAFDVLLYLHDSAFVSTMDILVEDRNDHSVDYKDIPEFIRRFYDLFINRVTTFWLHPDWVYQKTKQYREQEEMKKIAVTMTKEIAQKRVPDILTRLEKKKLELIPECNNNSEQRFSSMLEMMIEMAINNPNSLSEADIIDHMMTFVATSQDTQSSAIAFTLWMLGMHPNIQEKVFEELKEVVGEIPNAIDYSHLGKLKYMEMCIKEAMRLFAVGPFILRVTEEDFQIDKWKIPAGCT…
DN28112_c0_g1	CYP3745A1	MHTWPLIIVLLVLIFSWLISIYRKRARIANMLKGVPGPFALPFVGSLYLWKYISKTDYLGSVQEFCQSYGPHIVGWVGNTPAVVISDPVDTKIIYNSVSKTRKDGYTIYDVKRLTGNGLITANHEVWKTERKILNKLFKSHRLDEYVTLFQKHAEKLVETLRLQNTPDIDLWCTFNQCALSVVYDTLIGPVTAGNQHVVNKLGIWLARLGELAGMRMAYPVLRIEFIFNYLTPWGKEFQTLLSNFKSFIAKVVERQKEQFNEKQFDEDTCTIAEILLKECSSTQQIEDEIATISAASSDTTGTVMSFAMILLGMHPDKQEKVYNEVMDVLGPTEGVNSENIKSLKYTEMVIWETMRIFPIIPFVSRVPLTDLKLSSFTVPANSLIILNFLSMHRSKEYW…
DN25382_c0_g1	CYP3745A2	MYLLFFIIALLVITMVTSWTIPVYKQRARAMEMLRDIPGPFSLPFVGSLTLWRYISKSDYLESFWKFCQPYGPYILGWVGNTAALIISDPTDVRTVLSRVSKTKKDGYTIHDVKRFSGNGLLTADNDLWKVQRKTLNKLFRSHRLEQHVATFQKHAEKLVETLSNQRTPDVDLWHTFSRNSLSVAYDTLIGPITVTNEEVVNELGTWVARIGEIAGMRMIYPILRIEFLFEFLTPWGKEFKVLLSKFRAFIWQVIENRKPLFNEEQFDQDNSTMIETLLKESCSTEQIINELATMTAASSDTSATVLAYAMIALGLHTHIQDNVYCEVMNILGPRGAVNSENLNELKYTEMVILETMRRFPIVPFLTRVPLTDLKLKSFTAPANSLIILNFLSMHRNEK…
DN24380_c0_g3	CYP3745A1	MFAFTLLSAFSVVLFCVYLYFKWCLLYWKKKGVPTIQTSFPFANLSPIALGKLNINDALKEYYDTFRKRGQKYGGLYFLNGPVFFPVEVQLVKDILTTNFHQFVNRGAFKSKEYLLSENVFMEEDSTWKSMRAKITPLFTTVKLKSMYKVVKLCCRDLVSVVENKEGTTFELKDLGIRFNIDVVSHLMLGLEGNALREQDSDFQHIAEKTIHHTPWEIIKTLLTSNLRDPGSLFKLLVINREVEGFFKTVVKKSKNHENNIVTQHFMKLLESGQVSDDEVAAQLFVLFTAGFETSSTALTLALYELAKNEELQEELRKEIVENVGRDIEQFDYDKLMGLPLLDKVIKGKKKDFKVSTYSIALTLPETLRKYPPVTFLNRKCNSDYTIPGTKIVVEKGTP…
DN24380_c0_g4	CYP3745A-fragment1	AFIEIQLIFQIHMCLIHQDLMMKARLCPLATYHSAKVQEFVQVNNLSNMRNPGNLFKLSVINKEVEQFFRAVVKTSKRSNHNIVTQHFMKLMEDGQISEDEVTAQLFLLFVAGFETSSSLLTFALYELAKNQKLQDALREEIMSGSLTFINRMCNENYTIPGTNIVIEEGTPLLISVYGLHRDPSYFPNPEVFDPSRFDDNSQIVPYSYIPFGEGPRTCLGNS
DN21886_c0_g1	CYP3746A1	SCLAMLVILTLIIPVIWLLYLCVSFQYRYWSKRGIIGPKPKLFLGNITDALRFKKSLFQIHYEIYCQYPHLPYVGIYNFLSPSLLLRDNEIIKNVLNSQFSSFSENKFFTDIHLDPLFGRNPFVLKGEAWKTHRSYITSSLTSGKVKSYIPVVCCVAERMIDYINVENKIDTQAAFSATELCQKFTTENVANCCFGINAQTFEDQDQKFLKMTQTISGLSALENFKILLMFTSPLISKLLRFSTISSAKTEELVYYVTEILKYRTETSTTRNDFLDMMRDIPKLKGEEKFTIIDTVAHCVGFLIDGGVTSSIALLYCLYELAEHPQHQEKLKLEIDSTLHKYNGEITYDAIQYMTYLDAVLNESLRLHPPFPFYEKVCTKECALKGDGDKDLLMEKGCS…
DN28351_c0_g3	CYP3747A1	MAITALLIAFSLIIFSLWCKWNNGKILKMKDIPGPFIIPFFGSVFFAKFTNNTDIISRIENLSRTYGPHTKLFVGNSPLLFITDPTDNRTFLNLPKNTHKPEIIYRDFQVALGNGLLTGNGNKWQNHRKVLSKTFNAMRINKSIDILQKGAEELVISLSRCKTSGIDIELVIFQSLLTTSAEIFLGYDINDPEKWSEFAEVTKRLSEILGLKTVNPLLKIDFLFNLTPLGKQFRVLLLEAQKFIDEIIERGRLESRIAGHRTHSSAVVDILLNTDCNEQDLHDEILTFAVVSTDTSTMTITIALVLIALHPAIQDTLLEEILHVLGPTGKVDTDNVQHLKYLEMVVLETLRLFPTVPLYARQYPDDIQLSKFTVPANTAVVTNVFSMHRDEKHWPDPLT…
DN28351_c0_g2	CYP3747A2	MAITIILLALLPILIFSIWYKWNNSRVLRMIKDIPGPFIIPFFGSVFFIKFTSNTNFVSRLDKLNRKYGPHVKLFIGNTPIVLISDSTDNKTFLNHPKATYKPDIIYHDFRLALGNGLVTGNGKIWQSHRKILSKTFNTVRVNSNVDAFQKVAEELVISLSPSTTTEDIDLESAIYRSVLISNIEFFIGFTLEDPEKWSDIAELIQSMGELIGLKMLNPLLKIDLLFNLTPLGKQFRTLLLEGHKFAEEAIEKGRLELSNANCRGDNNTVVNILLKANCNEQDLQDQIFTFAAASTDTSTVVISISLILLALHPTTQDKLLEEILHVLGPTGTIDVENIKHLTYLEMIILETLRLFPVVPIYARQSPCDIQLSNFSIPANTTVVANVFSMHRNEKYWPD…
DN25706_c0_g3	CYP3747A3	MSHSGNRYTYNALKTATGLSTVGVQAAKSGYFCKNMAITAILLALPLIIFSVWYKWNHSRISKQLKDIPGPFIIPFFGSVFFLKFTRNTNFISRIHSLHQTYGPHVKLFIGNSPIISISDATDNKTYLNHPKSVHKPKILYHDFKLALGNGLPTANGDIWHSHHKILSKTFNAVRVNSSIDDSQKEVEELVISLSPSPATYIDLELEIYKCLLILNTNFFFGHGIEDPERWPEVTEIITRVGELIGLKIFNPLFKIDSIFNSTPLGKEFRTLLLQGHKFAEEIIERSRSNMRNGHYGSYINTVVHLLLNAECNKQDIQDEVLTFAAASTDSSTRTIGAALVLLALHPATQDKLFIEILDVLGPTGLIDKENIKHLKYLEMVVLETQRLFPAVPFFGRQN…
DN23957_c0_g1	CYP3747A4	MMETVAVLLVFSLTILYLWHKWSSGRVLSLLKDIPGPFAIPFVGSVYCLKLTGKTSAVLTMEDISRKYGPRVKLFVGNRTILLLSDPSDAKTFLNHPQTLHKPKFIYDHFKEVLGNGLTTANGEIWRQHRKLLNKTFNTARINEHVDTFQKGAEKLVSSLSSSTGSDIDLEPIIYKSLLASNTEILFGYYADDDEKEHTYKVNSRLNEVIGQKTNNILYKADLFCLTPLGRELRALISKTYTFADKVINKGKLKLEKSNCDGNNNTVVDVLLNSSIIGMQDLRDEINTFIGASTDTSTMAICSSLILLALHPAVQNKLFEEILSILGPEGPVDVKNLKVLEYTEMVVLEALRLLPVLSIFGRQNPFDVHLSNFTVPANTIVLVNSFNMHRNEKYWPEPL…
DN20157_c0_g1	CYP3747A5	MDVFMALLFILLSASCIWHLLTRSRECKMLKNVPGQFVVPLVGSAILLSAPNGKNIINKIDRLSRTYGPNLKLFVGTTPILVISDPDDTKTYLSHKGSVEKPYLMYGDLKNIIGKGFIVANLDMWRAHRKLLSKLFAPSRLHRHINNFQKAADELVLTLRNNNFLDSDLGPLVCNTVKLASHEYILGNGARREEWAKLFSNVIRIEEIIGQKMTNPLLWIGFIFYNFIPTGKELKLTLKETYYIIDQICERVRPQLKKNSEENYGALDILLESECSQQEVRDELITLAMGATDSIAETVSLAFILLGLHPKEQENLYDEIINVLGPTDPVDSENIKKLQYTEMVVLETLRIFPIGPFYGRQNSSDVKLSSYTVPANTTVLFNVFTMHRNSEYWPDPLSF…
DN28351_c0_g4	CYP3747A6	MEDPNKWTNIAEIIKRTSEIVALKMLNPLFKIDYFFNLTRTGKEFSMLLLQANKSEEGIEKVRLEFRNGSFDSHNNSVADILLSANCSKQDVCDEVLTFTAANTDTSTMTISISLVLLALNPAIQDKLFEEILDVLGPTGKTDTENIKHLKYLEMVVLETLRLYPVAPFFARQNPCDVQLSNLTIPANTPVMTNIFSMQRNEEYWPDPLCFKPERFSPGNSANRNPNAFMPFAVGPRMCPGAKYATLLIMVVLANIIQRYKVSTAYKSVEDIQLSYGLGIRLLDGTKCTLEERKLV
DN29475_c1_g4	CYP3747A7	YKPELIYHDYSNMLGNGLITANGKIWHNHRKALYKTFSTMRINAQIGVLQKEAESLVLALSTSTRSNISIEPIIYKHSLTVNAESFFGYHSDEKTLSAVYKITSRLSEIVGLKLSNPLYRSDLLFYLTALGRECKTLFSEAHIFAEKVIDQGKLKLENADCDENCNTVVDMLLKSTMSKQDLVDEIFTFAVASTDTSTLTISSSLVLLALHPAVQDKLLEEILRVLGPEQPVDIENVKYLEYTEMVILETLRLVPVVPFYGRQNPSDVQLSYFTVPANTTVLVNVFNIHRNEKYWPDPLEFKPERFSPENSLYRNSDAFMPFATGPRMCPGARYA
DN26679_c1_g1	CYP3747A-fragment1	SLSDVYKIISRLSEIIGLKLSNPLYRSDFLFYLTALGRECKMLFSKAHSFAEKVIDQGKFKLKNADYSGNYNTVVDLLLNSRMSTQDLVDEIFTFAVASTDTSTMVISTSLILLALHPAIQDKLLEEILCVLGPQQPVDIENVKYLEYTEMVILETLRLFPVIPFYGRQNPSDVQLSYFTVPANTTVMINVFNIHRNENHWPEPLAFKPERFSPENSSNRNSDAFIPFATGPRMCTGSKYAILQATIFLANLIRRYKVSTSYKSVEDVQ
DN29475_c1_g1	CYP3747A-fragment2	MAITALLIAFSLIIFSLWCKWNNGKILKMKDIPGPFIIPFFGSVFFAKFTNNTDIISRIENLSRTYGPHTKLFVGNSPLLFITDPTDNRTFLNLPKNTHKPEIIYRDFQVALGNGLLTGNGNKWQNHRKVLSKTFNAMRINKSIDILQKGAEELVISLSRCKTSGIDIELVIFQSLLTTSAEIFLGYDINDPEKWSEFAEVTKRLSEILGLKTVNPLLKIDFLFNLTPLGKQFRVLLLEAQKFIDEIIERGRLESRIAGHRTHSSAVVDILLNTDCNEQDLHDEILTFAVVSTDTSTMTITIALVLIALHPAIQDTLLEEILHVLGPTGKVDTDNVQHLKYLEMVVLETLRLFPTVPLYARQYPDDIQLSKFTVPANTAVVTNVFSMHRDEKHWPDPLT…
DN29475_c1_g7	CYP3747A-fragment3	RSYSAVTRHIPCSAAMGIVSLLLAIALIVYYLWRKWTNGRALNMLKDIPGPFVIPFVGSVFLIKLADNTNIITRCNDLSQTYGQHVKLFAGNRAMLILSDSLDTRTFLNHPETLFKPELLYHDFTNMLGNGLITANGKIWHNHRKALYKAFSTIRINAQIGIQQKEAENLVLALSTSTNSDIDLEPIIHKHSLKANAESFFEYSMDMKSLSDVYKIISRLSEIIGLKLSNPLYRSDILFYLTALGRECKMLFSKAHSFA
DN29475_c0_g1	CYP3747A-fragment4	PCIIPFVGSVPIIKPAGNTNIISKFNDISQVYGPHVKLFAGNEAILLLSDPSDIKTFFNHHESLYKPELIYQDFTNILGNGLATANGKNWHNHRKVLYKAFSTVRINAHVSVIQKKAESLVLALPASTSSNIEPMIYKHLLAVNGESFFGCCFDEKELSEAYKINSRLSEII
DN29475_c1_g2	CYP3747A-fragment5	MGVIPILFVIALIVYYLWNKWVNGREINMLKDVPGPSVIPFVGSVFFMKPPSNTNIISKFNDASQIYGPHVKLFAGNKAILLMSDPSDAKTFLNHPQTLYKPELMYKDLSHVLGNGLVTANGKIWRNHRKVLHKTFNNVRINGQIGVLQKEAENLV
DN29475_c1_g5	CYP3747A-fragment6	GSVFFMKPPSNTKSFFGYCSDEKELLAVHKISSRMSELVGLKVSNPFYRSDLLFYLTPLGRESKTLFSEARTFAKKVIDQGKLNLENADCDGNYNNVVDILLRSTMSTQDLVDEIFTFTIASTDTSTMAISSSLVLLALHPAVQDKLLE
DN21066_c0_g1	CYP3747A-fragment7	NMLKDVPGPFIIPFVGSVPLIKPAGNTNIMSKVNDASQRYGPHVKLFAGNEAMLLVSDPSDVKTFFNQPEALYKPELIYHDYSNMLGNGLITANGKIWHNHRKALYKTFSTMRI
