# Supplementary material for: Transcriptomic analysis of s-methoprene resistance in the lesser grain borer, Rhyzopertha dominica, and evaluation of piperonyl butoxide as a resistance breaker
Source: BMC Genomics. 2021 Jan 20;22:65. doi: 10.1186/s12864-020-07354-8 (PMC7819154; doi:10.1186/s12864-020-07354-8)
Supplement: Supplementary file 5 — Additional file 5: Table S3. Amino acid sequences used in the phylogenetic study of the R. dominica P450s, presented in Fig. 4. [file 12864_2020_7354_MOESM5_ESM.xlsx]

## Sheet: Up-regulated in Met-R
					Transcription level (TMM)
	sampleA	sampleB	PValue	FDR	Met-R_1	Met-R_2	Met-R_3	Lab-S_1	Lab-S_2	Lab-S_3	Annotation
TRINITY_DN17011_c0_g1	Met-R	Lab-S	1.84767e-54	3.45514e-50	42.501	41.94	35.216	0	0	0	UniRef50_V5GNY8 Myosin heavy chain, non-muscle n=26 Tax=Bilateria TaxID=33213 RepID=V5GNY8_ANOGL
TRINITY_DN25870_c0_g2	Met-R	Lab-S	1.13875e-51	1.06473e-47	68.459	113.684	127.628	0	0	0	No_annot
TRINITY_DN20136_c0_g1	Met-R	Lab-S	2.38487e-50	1.48657e-46	190.081	224.733	266.045	0	0	0.303	UniRef50_A0A1W4WZG9 chitinase-like protein EN03 isoform X1 n=13 Tax=Polyphaga TaxID=41084 RepID=A0A1W4WZG9_AGRPL
TRINITY_DN17583_c0_g1	Met-R	Lab-S	6.55548e-42	3.06469e-38	23.313	27.449	17.658	0	0	0	No_annot
TRINITY_DN24897_c0_g1	Met-R	Lab-S	1.06518e-38	3.98377e-35	64.906	237.685	288.472	0.054	0	0	No_annot
TRINITY_DN21023_c0_g1	Met-R	Lab-S	2.47208e-38	7.70466e-35	196.391	276.817	224.947	2.511	2.12	1.889	UniRef50_Q5UAR6 Ribosomal protein L23 n=74 Tax=Eukaryota TaxID=2759 RepID=Q5UAR6_BOMMO ## UniRef50_Q5UAR6 Ribosomal protein L23 n=74 Tax=Eukaryota TaxID=2759 RepID=Q5UAR6_BOMMO ## UniRef50_Q5UAR6 Ribosomal protein L23 n=74 Tax=Eukaryota TaxID=2759 RepID=Q5UAR6_BOMMO ## UniRef50_Q5UAR6 Ribosomal protein L23 n=74 Tax=Eukaryota TaxID=2759 RepID=Q5UAR6_BOMMO
TRINITY_DN25247_c0_g2	Met-R	Lab-S	7.70375e-37	2.058e-33	15.061	18.731	31.824	0	0	0	No_annot
TRINITY_DN17108_c0_g1	Met-R	Lab-S	1.16478e-32	2.42016e-29	10.837	18.573	19.634	0	0	0	No_annot
TRINITY_DN28513_c0_g2	Met-R	Lab-S	5.70707e-32	1.06722e-28	15.371	23.279	11.098	0	0	0	UniRef50_UPI00094EBE27 probable E3 ubiquitin-protein ligase HERC4 n=2 Tax=Bilateria TaxID=33213 RepID=UPI00094EBE27
TRINITY_DN19212_c0_g1	Met-R	Lab-S	2.07104e-31	3.22737e-28	19.991	14.896	20.327	0	0	0.221	No_annot
TRINITY_DN17993_c0_g1	Met-R	Lab-S	3.60276e-31	4.81225e-28	21.876	13.929	11.12	0	0	0	No_annot
TRINITY_DN22267_c21_g1	Met-R	Lab-S	1.93563e-29	2.34282e-26	228.442	328.708	302.172	6.714	5.524	6.756	UniRef50_Q86NF3 Eukaryotic translation Elongation Factor n=132 Tax=Eukaryota TaxID=2759 RepID=Q86NF3_CAEEL
TRINITY_DN15619_c0_g1	Met-R	Lab-S	7.20268e-29	7.92295e-26	16.433	9.105	13.525	0	0	0	UniRef50_A0A139WKL6 Filamin-A-like Protein n=5 Tax=Polyphaga TaxID=41084 RepID=A0A139WKL6_TRICA
TRINITY_DN28604_c1_g2	Met-R	Lab-S	2.95956e-28	3.07466e-25	11.217	10.759	10.853	0	0	0	No_annot
TRINITY_DN18603_c0_g1	Met-R	Lab-S	3.80931e-28	3.74916e-25	51.71	169.904	152.727	0.859	0.194	0.245	UniRef50_N6TPA2 Uncharacterized protein (Fragment) n=2 Tax=Dendroctonus ponderosae TaxID=77166 RepID=N6TPA2_DENPD
TRINITY_DN26974_c0_g1	Met-R	Lab-S	3.3572e-27	3.07916e-24	7.544	15.548	19.54	0	0	0	No_annot
TRINITY_DN24897_c0_g4	Met-R	Lab-S	3.45788e-27	3.07916e-24	147.457	602.698	710.523	0.496	0	0	No_annot
TRINITY_DN22033_c0_g1	Met-R	Lab-S	1.72158e-26	1.46334e-23	305.812	291.8	419.666	6.715	7.561	10.551	UniRef50_Q7Q3J4 AGAP007906-PA (Fragment) n=9 Tax=Anopheles TaxID=44484 RepID=Q7Q3J4_ANOGA ## UniRef50_UPI00083C72A8 ovomucoid-like n=1 Tax=Nicrophorus vespilloides TaxID=110193 RepID=UPI00083C72A8 ## UniRef50_UPI000874CE87 serine protease inhibitor dipetalogastin-like n=1 Tax=Anoplophora glabripennis TaxID=217634 RepID=UPI000874CE87
TRINITY_DN17633_c0_g1	Met-R	Lab-S	2.47946e-25	2.01591e-22	6.253	26.146	18.287	0	0	0	No_annot
TRINITY_DN15511_c0_g1	Met-R	Lab-S	7.83881e-24	6.02156e-21	6.636	10.912	11.415	0	0	0	UniRef50_A0A1Y1LZ45 Uncharacterized protein (Fragment) n=4 Tax=Bilateria TaxID=33213 RepID=A0A1Y1LZ45_PHOPY
TRINITY_DN26050_c1_g1	Met-R	Lab-S	8.05021e-24	6.02156e-21	22.074	11.739	11.098	0	0	0.26	UniRef50_A0A1W4WM96 armadillo repeat-containing protein 6 homolog n=2 Tax=Polyphaga TaxID=41084 RepID=A0A1W4WM96_AGRPL
TRINITY_DN26632_c0_g3	Met-R	Lab-S	5.02481e-23	3.48015e-20	7.278	10.679	17.867	0	0.039	0.048	UniRef50_A0A2H1W3D2 SFRICE_006151 n=1 Tax=Spodoptera frugiperda TaxID=7108 RepID=A0A2H1W3D2_SPOFR
TRINITY_DN27713_c3_g3	Met-R	Lab-S	4.3765e-22	2.74242e-19	12.542	15.512	14.107	0.118	0.427	0	No_annot
TRINITY_DN18936_c0_g1	Met-R	Lab-S	4.3996e-22	2.74242e-19	7.94	8.993	6.612	0	0	0	No_annot
TRINITY_DN18152_c0_g1	Met-R	Lab-S	5.40949e-22	3.26314e-19	24.531	4.279	29.158	0	0	0	No_annot
TRINITY_DN19263_c0_g1	Met-R	Lab-S	5.74034e-22	3.35451e-19	16.851	14.554	19.903	0	0	0.469	UniRef50_A0A1Y1KYZ8 Uncharacterized protein n=2 Tax=Polyphaga TaxID=41084 RepID=A0A1Y1KYZ8_PHOPY
TRINITY_DN18213_c0_g1	Met-R	Lab-S	2.25731e-21	1.27914e-18	13.237	6.45	6.755	0	0	0	UniRef50_A0A1W4WUJ8 calcium-activated chloride channel regulator 4-like isoform X2 n=9 Tax=Polyphaga TaxID=41084 RepID=A0A1W4WUJ8_AGRPL
TRINITY_DN21912_c0_g2	Met-R	Lab-S	1.32302e-20	6.87237e-18	56.158	48.796	62.669	1.271	2.29	3.873	UniRef50_A0A154P3Q8 Elongation factor 2 n=93 Tax=Bilateria TaxID=33213 RepID=A0A154P3Q8_9HYME
TRINITY_DN20943_c0_g1	Met-R	Lab-S	1.75118e-20	8.61763e-18	8.763	7.392	5.598	0	0	0	No_annot
TRINITY_DN18289_c0_g1	Met-R	Lab-S	6.96877e-20	3.34143e-17	12.009	6.395	5.401	0	0	0	No_annot
TRINITY_DN16891_c0_g1	Met-R	Lab-S	1.15358e-19	5.26144e-17	4.309	10.88	9.166	0	0	0	UniRef50_A0A0T6AYT3 Hydrolase (Fragment) n=1 Tax=Oryctes borbonicus TaxID=1629725 RepID=A0A0T6AYT3_9SCAR
TRINITY_DN18416_c0_g1	Met-R	Lab-S	1.89189e-19	8.4234e-17	6.581	6.513	6.024	0	0	0	No_annot
TRINITY_DN26276_c2_g1	Met-R	Lab-S	2.43538e-19	1.05911e-16	19.49	33.351	26.017	1.622	0.734	1.856	UniRef50_A0A0L7QXQ2 60S acidic ribosomal protein P1 n=3 Tax=Ecdysozoa TaxID=1206794 RepID=A0A0L7QXQ2_9HYME
TRINITY_DN18918_c0_g1	Met-R	Lab-S	3.60386e-19	1.4976e-16	21.685	21.525	12.456	0.367	0.662	0	UniRef50_A0A1Y1N1M3 Uncharacterized protein n=4 Tax=Polyphaga TaxID=41084 RepID=A0A1Y1N1M3_PHOPY
TRINITY_DN17884_c0_g1	Met-R	Lab-S	2.13225e-18	8.48363e-16	3.178	11.509	20.049	0	0	0	UniRef50_UPI00096B622A LOW QUALITY PROTEIN: muscle M-line assembly protein unc-89-like n=1 Tax=Aethina tumida TaxID=116153 RepID=UPI00096B622A
TRINITY_DN28434_c1_g4	Met-R	Lab-S	6.28306e-18	2.44778e-15	16.147	71.763	43.238	1.584	1.178	1.476	No_annot
TRINITY_DN20113_c0_g1	Met-R	Lab-S	1.8398e-17	6.88087e-15	10.443	23.555	24.978	1.18	0.78	0.55	No_annot
TRINITY_DN28512_c0_g3	Met-R	Lab-S	3.40293e-17	1.22374e-14	260.411	183.351	161.488	16.277	14.016	13.887	No_annot
TRINITY_DN19657_c0_g1	Met-R	Lab-S	7.51923e-17	2.55654e-14	5.732	4.003	6.491	0	0	0	UniRef50_D6WC02 Uncharacterized protein n=2 Tax=Tribolium castaneum TaxID=7070 RepID=D6WC02_TRICA
TRINITY_DN35689_c0_g1	Met-R	Lab-S	8.18464e-17	2.72813e-14	5.239	11.905	3.851	0	0	0	UniRef50_UPI000C251F69 solute carrier family 41 member 1-like isoform X1 n=5 Tax=Bilateria TaxID=33213 RepID=UPI000C251F69
TRINITY_DN17727_c0_g1	Met-R	Lab-S	8.31568e-17	2.72813e-14	5.293	4.141	6.59	0	0	0	UniRef50_UPI000873A14B uncharacterized protein LOC108905894 isoform X3 n=1 Tax=Anoplophora glabripennis TaxID=217634 RepID=UPI000873A14B
TRINITY_DN18009_c0_g1	Met-R	Lab-S	9.40788e-17	3.0098e-14	2.956	8.042	16.447	0	0	0	UniRef50_UPI000C25328E thiamine transporter 1-like n=1 Tax=Leptinotarsa decemlineata TaxID=7539 RepID=UPI000C25328E
TRINITY_DN18063_c0_g1	Met-R	Lab-S	1.17778e-16	3.61057e-14	7.979	4.048	4.925	0	0	0	UniRef50_D6WPD4 Autophagy-related protein 2 homolog B-like Protein n=4 Tax=Tribolium castaneum TaxID=7070 RepID=D6WPD4_TRICA
TRINITY_DN25706_c0_g2	Met-R	Lab-S	1.35831e-16	4.09684e-14	47.74	50.204	55.477	1.271	3.433	0.484	No_annot
TRINITY_DN17065_c0_g1	Met-R	Lab-S	1.80318e-16	5.26868e-14	3.232	6.429	8.56	0	0	0	UniRef50_UPI000C252522 probable cation-transporting ATPase 13A3 n=3 Tax=Polyphaga TaxID=41084 RepID=UPI000C252522
TRINITY_DN18340_c0_g1	Met-R	Lab-S	2.02694e-16	5.83136e-14	5.663	5.485	4.026	0	0	0	UniRef50_A0A1Y1LU16 Uncharacterized protein n=3 Tax=Photinus pyralis TaxID=7054 RepID=A0A1Y1LU16_PHOPY
TRINITY_DN19176_c0_g1	Met-R	Lab-S	2.86221e-16	8.1096e-14	5.412	5.499	3.998	0	0	0	UniRef50_B4H5R2 GL16210 n=2 Tax=Holometabola TaxID=33392 RepID=B4H5R2_DROPE
TRINITY_DN19905_c0_g1	Met-R	Lab-S	3.05303e-16	8.52115e-14	227.93	174.204	224.975	14.081	21.243	12.89	UniRef50_P13060 Elongation factor 2 n=120 Tax=Eukaryota TaxID=2759 RepID=EF2_DROME ## UniRef50_P13060 Elongation factor 2 n=120 Tax=Eukaryota TaxID=2759 RepID=EF2_DROME ## UniRef50_A0A154P3Q8 Elongation factor 2 n=93 Tax=Bilateria TaxID=33213 RepID=A0A154P3Q8_9HYME ## UniRef50_A0A154P3Q8 Elongation factor 2 n=93 Tax=Bilateria TaxID=33213 RepID=A0A154P3Q8_9HYME ## UniRef50_P13060 Elongation factor…
TRINITY_DN18312_c1_g1	Met-R	Lab-S	4.75077e-16	1.30646e-13	3.312	5.292	9.649	0	0	0	No_annot
TRINITY_DN20149_c0_g1	Met-R	Lab-S	5.46265e-16	1.48046e-13	160.926	120.697	41.844	5.502	3.37	2.436	No_annot
TRINITY_DN23368_c0_g1	Met-R	Lab-S	1.41267e-15	3.56985e-13	610.751	2193.07	142.928	3.029	7.079	6.205	UniRef50_UPI0001DCB6C6 uncharacterized protein LOC103312896 n=1 Tax=Tribolium castaneum TaxID=7070 RepID=UPI0001DCB6C6 ## UniRef50_UPI0001DCB6C6 uncharacterized protein LOC103312896 n=1 Tax=Tribolium castaneum TaxID=7070 RepID=UPI0001DCB6C6 ## UniRef50_UPI00083C72D7 mite allergen Der p 7-like n=1 Tax=Nicrophorus vespilloides TaxID=110193 RepID=UPI00083C72D7 ## UniRef50_UPI0001DCB6C6 uncharacteriz…
TRINITY_DN18166_c0_g1	Met-R	Lab-S	2.91932e-15	6.99888e-13	4.375	8.138	5.544	0	0.137	0	UniRef50_A0A1Y1K2G3 Uncharacterized protein (Fragment) n=1 Tax=Photinus pyralis TaxID=7054 RepID=A0A1Y1K2G3_PHOPY
TRINITY_DN19094_c0_g1	Met-R	Lab-S	5.82932e-15	1.37985e-12	6.458	2.848	5.452	0	0	0	UniRef50_D6WYN9 Uncharacterized protein n=10 Tax=Polyphaga TaxID=41084 RepID=D6WYN9_TRICA ## UniRef50_D6WYN9 Uncharacterized protein n=10 Tax=Polyphaga TaxID=41084 RepID=D6WYN9_TRICA
TRINITY_DN18227_c0_g1	Met-R	Lab-S	6.86114e-15	1.60379e-12	17.406	12.064	22.898	0.666	1.683	0.587	UniRef50_A0A139WK98 Uncharacterized protein n=2 Tax=Tribolium castaneum TaxID=7070 RepID=A0A139WK98_TRICA ## UniRef50_A0A0T6BEN9 Immunoglobulin (Fragment) n=1 Tax=Oryctes borbonicus TaxID=1629725 RepID=A0A0T6BEN9_9SCAR
TRINITY_DN24631_c0_g1	Met-R	Lab-S	7.9462e-15	1.83449e-12	10.465	4.992	6.557	0	0.2	0	No_annot
TRINITY_DN16624_c0_g1	Met-R	Lab-S	1.40478e-14	3.1273e-12	5.6	5.408	2.734	0	0	0	No_annot
TRINITY_DN18297_c0_g1	Met-R	Lab-S	1.44728e-14	3.18402e-12	2.628	7.038	5.137	0	0	0	UniRef50_A0A1W4WP25 ankyrin repeat domain-containing protein 17 isoform X1 n=4 Tax=Agrilus planipennis TaxID=224129 RepID=A0A1W4WP25_AGRPL ## UniRef50_A0A1W4WP25 ankyrin repeat domain-containing protein 17 isoform X1 n=4 Tax=Agrilus planipennis TaxID=224129 RepID=A0A1W4WP25_AGRPL
TRINITY_DN18244_c0_g1	Met-R	Lab-S	1.95803e-14	4.24512e-12	4.282	4.778	3.584	0	0	0	No_annot
TRINITY_DN18501_c0_g1	Met-R	Lab-S	1.975e-14	4.24512e-12	2.825	4.507	6.916	0	0	0	UniRef50_A0A1W4XMY3 zinc finger FYVE domain-containing protein 1 isoform X1 n=10 Tax=Polyphaga TaxID=41084 RepID=A0A1W4XMY3_AGRPL
TRINITY_DN18555_c0_g1	Met-R	Lab-S	3.10831e-14	6.53094e-12	4.097	7.21	6.669	0	0.17	0	UniRef50_A0A139WK59 Ankyrin-2-like Protein n=16 Tax=Pancrustacea TaxID=197562 RepID=A0A139WK59_TRICA ## UniRef50_A0A139WK59 Ankyrin-2-like Protein n=16 Tax=Pancrustacea TaxID=197562 RepID=A0A139WK59_TRICA
TRINITY_DN26728_c0_g1	Met-R	Lab-S	4.35379e-14	8.94679e-12	19.751	57.169	35.917	3.776	2.483	3.296	UniRef50_M4W605 Cytochrome P450 6BQ8 n=27 Tax=Cucujiformia TaxID=41088 RepID=M4W605_TRICA ## UniRef50_M4W605 Cytochrome P450 6BQ8 n=27 Tax=Cucujiformia TaxID=41088 RepID=M4W605_TRICA ## UniRef50_M4W605 Cytochrome P450 6BQ8 n=27 Tax=Cucujiformia TaxID=41088 RepID=M4W605_TRICA
TRINITY_DN20432_c0_g1	Met-R	Lab-S	6.81708e-14	1.38565e-11	380.145	910.803	643.001	24.826	16.712	51.251	UniRef50_V5I9G9 Calponin n=105 Tax=Bilateria TaxID=33213 RepID=V5I9G9_ANOGL ## UniRef50_V5I9G9 Calponin n=105 Tax=Bilateria TaxID=33213 RepID=V5I9G9_ANOGL
TRINITY_DN26791_c2_g1	Met-R	Lab-S	1.01882e-13	2.02681e-11	2.183	6.309	5.448	0	0	0	UniRef50_UPI00096B0C1E LOW QUALITY PROTEIN: probable cation-transporting ATPase 13A3 n=1 Tax=Aethina tumida TaxID=116153 RepID=UPI00096B0C1E
TRINITY_DN17196_c0_g1	Met-R	Lab-S	1.14502e-13	2.25389e-11	5.758	2.271	5.49	0	0	0	UniRef50_A0A0T6BEV4 Protein kinase n=1 Tax=Oryctes borbonicus TaxID=1629725 RepID=A0A0T6BEV4_9SCAR ## UniRef50_A0A0T6BEV4 Protein kinase n=1 Tax=Oryctes borbonicus TaxID=1629725 RepID=A0A0T6BEV4_9SCAR
TRINITY_DN28329_c2_g1	Met-R	Lab-S	1.22218e-13	2.3807e-11	9.686	12.026	10.153	0.735	0.667	0.993	UniRef50_A0A1Y1K0I6 Uncharacterized protein n=1 Tax=Photinus pyralis TaxID=7054 RepID=A0A1Y1K0I6_PHOPY ## UniRef50_A0A1Y1K0I6 Uncharacterized protein n=1 Tax=Photinus pyralis TaxID=7054 RepID=A0A1Y1K0I6_PHOPY ## UniRef50_A0A1Y1K0I6 Uncharacterized protein n=1 Tax=Photinus pyralis TaxID=7054 RepID=A0A1Y1K0I6_PHOPY ## UniRef50_A0A1Y1K0I6 Uncharacterized protein n=1 Tax=Photinus pyralis TaxID=7054 R…
TRINITY_DN18242_c0_g1	Met-R	Lab-S	1.31458e-13	2.5343e-11	8.205	6.374	7.418	0	0.325	0	UniRef50_A0A1Y1K2G3 Uncharacterized protein (Fragment) n=1 Tax=Photinus pyralis TaxID=7054 RepID=A0A1Y1K2G3_PHOPY
TRINITY_DN29665_c16_g1	Met-R	Lab-S	1.51478e-13	2.89044e-11	437.209	528.858	649.885	11.549	20.981	47.974	UniRef50_A0A154P3Q8 Elongation factor 2 n=93 Tax=Bilateria TaxID=33213 RepID=A0A154P3Q8_9HYME ## UniRef50_A0A154P3Q8 Elongation factor 2 n=93 Tax=Bilateria TaxID=33213 RepID=A0A154P3Q8_9HYME
TRINITY_DN17181_c0_g1	Met-R	Lab-S	1.60828e-13	3.03786e-11	6.167	3.483	2.968	0	0	0	No_annot
TRINITY_DN10360_c0_g1	Met-R	Lab-S	2.47496e-13	4.62817e-11	4.065	4.134	3.229	0	0	0	No_annot
TRINITY_DN28472_c0_g1	Met-R	Lab-S	2.55456e-13	4.72974e-11	2.742	8.331	3.221	0	0	0	No_annot
TRINITY_DN18870_c0_g1	Met-R	Lab-S	3.23726e-13	5.93497e-11	4.335	2.322	6.1	0	0	0	UniRef50_UPI000C2086A4 laminin subunit gamma-1 isoform X1 n=2 Tax=Onthophagus taurus TaxID=166361 RepID=UPI000C2086A4
TRINITY_DN19612_c0_g1	Met-R	Lab-S	5.22136e-13	9.29899e-11	10.698	6.045	11.635	0.373	0	0.399	UniRef50_D6X285 Uncharacterized protein n=2 Tax=Tribolium castaneum TaxID=7070 RepID=D6X285_TRICA
TRINITY_DN26223_c0_g2	Met-R	Lab-S	5.98962e-13	1.04678e-10	11.156	4.748	1.713	0	0	0	No_annot
TRINITY_DN29590_c0_g1	Met-R	Lab-S	7.87971e-13	1.36436e-10	4.118	8.367	1.939	0	0	0	No_annot
TRINITY_DN19879_c0_g1	Met-R	Lab-S	8.16057e-13	1.40002e-10	2.847	12.747	2.616	0	0	0	UniRef50_H3ADD2 Uncharacterized protein n=1 Tax=Latimeria chalumnae TaxID=7897 RepID=H3ADD2_LATCH ## UniRef50_H3ADD2 Uncharacterized protein n=1 Tax=Latimeria chalumnae TaxID=7897 RepID=H3ADD2_LATCH ## UniRef50_H3ADD2 Uncharacterized protein n=1 Tax=Latimeria chalumnae TaxID=7897 RepID=H3ADD2_LATCH ## UniRef50_H3ADD2 Uncharacterized protein n=1 Tax=Latimeria chalumnae TaxID=7897 RepID=H3ADD2_LATCH
TRINITY_DN16964_c0_g1	Met-R	Lab-S	9.93222e-13	1.68848e-10	4.026	2.734	4.282	0	0	0	No_annot
TRINITY_DN28767_c1_g4	Met-R	Lab-S	1.25652e-12	2.11225e-10	4.344	9.082	8.567	0.321	0	0	UniRef50_D6WT73 Uncharacterized protein n=1 Tax=Tribolium castaneum TaxID=7070 RepID=D6WT73_TRICA
TRINITY_DN18930_c0_g1	Met-R	Lab-S	1.89096e-12	3.10183e-10	5.606	3.005	2.744	0	0	0	No_annot
TRINITY_DN26459_c1_g9	Met-R	Lab-S	2.69477e-12	4.34415e-10	9.147	8.415	5.079	0	0.362	0	No_annot
TRINITY_DN39026_c0_g1	Met-R	Lab-S	3.1473e-12	4.98767e-10	4.424	4.145	2.299	0	0	0	UniRef50_A0A1Y1MPU2 Uncharacterized protein n=2 Tax=Holometabola TaxID=33392 RepID=A0A1Y1MPU2_PHOPY
TRINITY_DN26459_c1_g1	Met-R	Lab-S	3.60388e-12	5.61604e-10	4.326	5.228	1.918	0	0	0	UniRef50_A0A146L4U3 Uncharacterized protein (Fragment) n=1 Tax=Lygus hesperus TaxID=30085 RepID=A0A146L4U3_LYGHE
TRINITY_DN26786_c0_g1	Met-R	Lab-S	3.81842e-12	5.9012e-10	1.189	6.306	10.398	0	0	0	UniRef50_A0A067QV64 E3 ubiquitin-protein ligase n=3 Tax=Termitoidae TaxID=1912919 RepID=A0A067QV64_ZOONE
TRINITY_DN15674_c0_g1	Met-R	Lab-S	4.36551e-12	6.69139e-10	2.424	4.87	3.458	0	0	0	UniRef50_D6WAB6 DmX-like protein 2 n=8 Tax=Polyphaga TaxID=41084 RepID=D6WAB6_TRICA
TRINITY_DN18114_c0_g1	Met-R	Lab-S	5.24838e-12	7.97925e-10	5.044	2.486	3.176	0	0	0	UniRef50_UPI00096B3935 LOW QUALITY PROTEIN: uncharacterized protein LOC109602801 n=1 Tax=Aethina tumida TaxID=116153 RepID=UPI00096B3935
TRINITY_DN23427_c5_g4	Met-R	Lab-S	5.67224e-12	8.55411e-10	295.42	185.686	190.364	26.572	30.5	26.807	UniRef50_A0A0P6FE01 Actin, alpha skeletal muscle n=8 Tax=Metazoa TaxID=33208 RepID=A0A0P6FE01_9CRUS ## UniRef50_A0A0P6FE01 Actin, alpha skeletal muscle n=8 Tax=Metazoa TaxID=33208 RepID=A0A0P6FE01_9CRUS ## UniRef50_A0A0P6FE01 Actin, alpha skeletal muscle n=8 Tax=Metazoa TaxID=33208 RepID=A0A0P6FE01_9CRUS
TRINITY_DN29935_c1_g6	Met-R	Lab-S	6.11605e-12	9.1496e-10	807.739	1274.09	1423.62	93.975	158.98	84.464	UniRef50_A0A1W4WZG9 chitinase-like protein EN03 isoform X1 n=13 Tax=Polyphaga TaxID=41084 RepID=A0A1W4WZG9_AGRPL
TRINITY_DN16391_c0_g1	Met-R	Lab-S	6.51152e-12	9.66393e-10	4.573	2.67	2.924	0	0	0	UniRef50_UPI000C20780F adenylate cyclase type 2-like isoform X1 n=3 Tax=Polyphaga TaxID=41084 RepID=UPI000C20780F
TRINITY_DN18651_c0_g1	Met-R	Lab-S	9.65161e-12	1.41004e-09	7.686	7.535	5.018	0.389	0	0	No_annot
TRINITY_DN26888_c6_g1	Met-R	Lab-S	1.14472e-11	1.64663e-09	26.164	37.219	22.616	0	1.494	1.421	UniRef50_Q6EUZ8 S8e ribosomal protein (Fragment) n=2 Tax=Eukaryota TaxID=2759 RepID=Q6EUZ8_CURGL
TRINITY_DN18654_c0_g1	Met-R	Lab-S	1.2759e-11	1.80753e-09	2.656	3.448	3.486	0	0	0	UniRef50_UPI00096B44B1 LOW QUALITY PROTEIN: fatty acid synthase-like n=3 Tax=Aethina tumida TaxID=116153 RepID=UPI00096B44B1
TRINITY_DN29704_c0_g2	Met-R	Lab-S	1.56363e-11	2.19848e-09	3.698	3.405	2.494	0	0	0	UniRef50_UPI000C20238F gem-associated protein 5 n=1 Tax=Onthophagus taurus TaxID=166361 RepID=UPI000C20238F
TRINITY_DN20446_c0_g1	Met-R	Lab-S	1.64701e-11	2.29843e-09	16.176	15.117	20.062	1.804	2.733	2.717	No_annot
TRINITY_DN27496_c0_g3	Met-R	Lab-S	1.69747e-11	2.33402e-09	1.68	4.814	4.64	0	0	0	UniRef50_A0A1Y1KEF7 UDP-glucuronosyltransferase n=7 Tax=Photinus pyralis TaxID=7054 RepID=A0A1Y1KEF7_PHOPY
TRINITY_DN27214_c1_g3	Met-R	Lab-S	2.16422e-11	2.89078e-09	729.6	1568.32	442.137	53.544	31.015	81.603	No_annot
TRINITY_DN29308_c1_g3	Met-R	Lab-S	2.38504e-11	3.16314e-09	1.719	4.936	4.078	0	0	0	No_annot
TRINITY_DN22963_c6_g1	Met-R	Lab-S	2.85251e-11	3.7302e-09	9.381	13.762	15.112	1.433	0.86	1.632	UniRef50_P25843 Profilin n=36 Tax=Pancrustacea TaxID=197562 RepID=PROF_DROME
TRINITY_DN26975_c0_g2	Met-R	Lab-S	3.13697e-11	4.05378e-09	2.252	3.312	3.899	0	0	0	UniRef50_A0A1W4XFX3 sodium/potassium-transporting ATPase subunit beta-1-interacting protein-like n=1 Tax=Agrilus planipennis TaxID=224129 RepID=A0A1W4XFX3_AGRPL
TRINITY_DN27584_c0_g8	Met-R	Lab-S	3.25015e-11	4.16286e-09	11.234	10.885	9.757	0.958	0.087	0.671	UniRef50_UPI000873922E orphan steroid hormone receptor 2-like isoform X2 n=1 Tax=Anoplophora glabripennis TaxID=217634 RepID=UPI000873922E ## UniRef50_UPI000874747A uncharacterized protein LOC108916473 n=2 Tax=Anoplophora glabripennis TaxID=217634 RepID=UPI000874747A ## UniRef50_UPI000874747A uncharacterized protein LOC108916473 n=2 Tax=Anoplophora glabripennis TaxID=217634 RepID=UPI000874747A ##…
TRINITY_DN19552_c0_g1	Met-R	Lab-S	7.09526e-11	8.61567e-09	2.423	4.747	2.362	0	0	0	No_annot
TRINITY_DN18821_c0_g1	Met-R	Lab-S	9.38149e-11	1.12458e-08	4.29	3.138	1.884	0	0	0	No_annot
TRINITY_DN22766_c0_g2	Met-R	Lab-S	1.02787e-10	1.22428e-08	2.265	2.438	4.697	0	0	0	UniRef50_A0A0A9YIF8 COP9 signalosome complex subunit 6 n=22 Tax=Eumetazoa TaxID=6072 RepID=A0A0A9YIF8_LYGHE
TRINITY_DN18484_c0_g1	Met-R	Lab-S	1.65068e-10	1.91725e-08	1.464	3.125	5.994	0	0	0	UniRef50_A0A139WGR3 Apolipophorins-like protein n=7 Tax=Cucujiformia TaxID=41088 RepID=A0A139WGR3_TRICA
TRINITY_DN24237_c0_g1	Met-R	Lab-S	1.69051e-10	1.95139e-08	6.816	4.035	3.426	0	0.23	0	No_annot
TRINITY_DN28507_c9_g3	Met-R	Lab-S	1.78571e-10	2.04864e-08	10.435	8.748	6.881	0.563	0	0	UniRef50_A0A0P5F2K0 V-type proton ATPase catalytic subunit A-like protein n=2 Tax=root TaxID=1 RepID=A0A0P5F2K0_9CRUS
TRINITY_DN28972_c0_g1	Met-R	Lab-S	2.13299e-10	2.38844e-08	1.552	4.144	3.629	0	0	0	UniRef50_A0A1Y1LH81 Uncharacterized protein (Fragment) n=1 Tax=Photinus pyralis TaxID=7054 RepID=A0A1Y1LH81_PHOPY
TRINITY_DN16826_c0_g1	Met-R	Lab-S	2.26568e-10	2.507e-08	4.347	3.107	1.704	0	0	0	No_annot
TRINITY_DN27582_c0_g1	Met-R	Lab-S	2.51335e-10	2.76468e-08	7.408	16.32	10.325	1.436	0.729	1.094	UniRef50_A0A1Y1JZG0 Uncharacterized protein (Fragment) n=2 Tax=Photinus pyralis TaxID=7054 RepID=A0A1Y1JZG0_PHOPY ## UniRef50_A0A0T6B1E4 VWA domain-containing protein n=1 Tax=Oryctes borbonicus TaxID=1629725 RepID=A0A0T6B1E4_9SCAR
TRINITY_DN25085_c5_g2	Met-R	Lab-S	3.2315e-10	3.51332e-08	110.986	77.226	184.811	9.862	13.297	20.379	No_annot
TRINITY_DN17662_c0_g1	Met-R	Lab-S	3.53345e-10	3.81939e-08	6.265	8.178	6.973	0	0.493	0	UniRef50_U4U2A1 Uncharacterized protein (Fragment) n=2 Tax=Neoptera TaxID=33340 RepID=U4U2A1_DENPD
TRINITY_DN17688_c0_g1	Met-R	Lab-S	3.74341e-10	4.0001e-08	1.748	3.056	4.057	0	0	0	UniRef50_A0A0T6B1T8 Uncharacterized protein (Fragment) n=1 Tax=Oryctes borbonicus TaxID=1629725 RepID=A0A0T6B1T8_9SCAR
TRINITY_DN26444_c1_g1	Met-R	Lab-S	3.84988e-10	4.0905e-08	46.406	24.665	25.12	6.737	2.927	3.638	UniRef50_A0A1J1IDA1 CLUMA_CG011558, isoform A n=1 Tax=Clunio marinus TaxID=568069 RepID=A0A1J1IDA1_9DIPT ## UniRef50_V5GBN2 Uncharacterized protein (Fragment) n=1 Tax=Anoplophora glabripennis TaxID=217634 RepID=V5GBN2_ANOGL ## UniRef50_V5GMZ0 DNA topoisomerase 1 (Fragment) n=6 Tax=Eumetazoa TaxID=6072 RepID=V5GMZ0_ANOGL ## UniRef50_A0A0A7CIX0 Hormone receptor 78 n=1 Tax=Tigriopus japonicus TaxID=…
TRINITY_DN10469_c0_g1	Met-R	Lab-S	5.27597e-10	5.57405e-08	3.962	4.66	1.136	0	0	0	No_annot
TRINITY_DN29304_c2_g2	Met-R	Lab-S	5.40302e-10	5.61708e-08	7.027	3.048	4.926	0.113	0.308	0	No_annot
TRINITY_DN27842_c0_g2	Met-R	Lab-S	5.40682e-10	5.61708e-08	235.822	166.885	197.986	30.738	19.477	37.551	UniRef50_P17704 40S ribosomal protein S17 n=59 Tax=Eukaryota TaxID=2759 RepID=RS17_DROME ## UniRef50_P17704 40S ribosomal protein S17 n=59 Tax=Eukaryota TaxID=2759 RepID=RS17_DROME ## UniRef50_P17704 40S ribosomal protein S17 n=59 Tax=Eukaryota TaxID=2759 RepID=RS17_DROME ## UniRef50_P17704 40S ribosomal protein S17 n=59 Tax=Eukaryota TaxID=2759 RepID=RS17_DROME ## UniRef50_P17704 40S ribosomal p…
TRINITY_DN29929_c3_g3	Met-R	Lab-S	5.84461e-10	6.03836e-08	6.642	9.103	10.252	0.409	0.553	1.176	No_annot
TRINITY_DN30067_c0_g2	Met-R	Lab-S	6.25004e-10	6.42175e-08	138.402	103.692	105.817	0	0	1.935	No_annot
TRINITY_DN17027_c0_g1	Met-R	Lab-S	6.53144e-10	6.6742e-08	0.416	5.34	26.32	0	0	0	UniRef50_F4X1H4 Myosin heavy chain, non-muscle n=5 Tax=Bilateria TaxID=33213 RepID=F4X1H4_ACREC
TRINITY_DN17079_c0_g1	Met-R	Lab-S	6.83867e-10	6.95017e-08	7.043	1.071	2.938	0	0	0	UniRef50_D6WQ00 Uncharacterized protein n=8 Tax=Cucujiformia TaxID=41088 RepID=D6WQ00_TRICA
TRINITY_DN28434_c1_g2	Met-R	Lab-S	7.85091e-10	7.89312e-08	4.856	19.519	9.537	0.663	0.301	1.004	No_annot
TRINITY_DN18581_c0_g1	Met-R	Lab-S	8.55822e-10	8.55822e-08	0.363	5.469	33.07	0	0	0	UniRef50_V5GNY8 Myosin heavy chain, non-muscle n=26 Tax=Bilateria TaxID=33213 RepID=V5GNY8_ANOGL
TRINITY_DN24658_c0_g2	Met-R	Lab-S	1.09763e-09	1.0803e-07	3.108	6.151	2.67	0	0.168	0.055	UniRef50_A0A1Y3BWC8 Haloacid dehalogenase-like protein hydrolase domain-containing protein n=5 Tax=Arthropoda TaxID=6656 RepID=A0A1Y3BWC8_EURMA ## UniRef50_Q3UGR5 Haloacid dehalogenase-like hydrolase domain-containing protein 2 n=285 Tax=Bilateria TaxID=33213 RepID=HDHD2_MOUSE ## UniRef50_UPI0007381CE4 haloacid dehalogenase-like hydrolase domain-containing protein 2 isoform X2 n=2 Tax=Apocrita Ta…
TRINITY_DN27734_c3_g1	Met-R	Lab-S	1.30323e-09	1.26929e-07	3.347	3.119	1.714	0	0	0	No_annot
TRINITY_DN17888_c0_g1	Met-R	Lab-S	1.3999e-09	1.34939e-07	2.336	1.002	8.838	0	0	0	UniRef50_A0A1Y1K3A7 Uncharacterized protein n=3 Tax=Holometabola TaxID=33392 RepID=A0A1Y1K3A7_PHOPY ## UniRef50_A0A1Y1K3A7 Uncharacterized protein n=3 Tax=Holometabola TaxID=33392 RepID=A0A1Y1K3A7_PHOPY
TRINITY_DN16870_c0_g1	Met-R	Lab-S	1.83787e-09	1.74458e-07	2.691	2.664	2.438	0	0	0	UniRef50_UPI00094E6242 neurogenic locus notch homolog protein 1-like n=1 Tax=Dendroctonus ponderosae TaxID=77166 RepID=UPI00094E6242
TRINITY_DN24842_c5_g1	Met-R	Lab-S	2.13693e-09	2.00807e-07	11.916	12.366	10.193	0.859	0	0	No_annot
TRINITY_DN18049_c0_g1	Met-R	Lab-S	2.52107e-09	2.3572e-07	2.635	1.398	4.611	0	0	0	UniRef50_A0A1W4WSR8 cytoskeleton-associated protein 5 isoform X1 n=3 Tax=Agrilus planipennis TaxID=224129 RepID=A0A1W4WSR8_AGRPL
TRINITY_DN24057_c5_g2	Met-R	Lab-S	3.12622e-09	2.86571e-07	349.991	1599.32	23.735	3.362	8.663	8.461	UniRef50_H9JQ28 Uncharacterized protein n=2 Tax=Obtectomera TaxID=104431 RepID=H9JQ28_BOMMO ## UniRef50_H9JQ28 Uncharacterized protein n=2 Tax=Obtectomera TaxID=104431 RepID=H9JQ28_BOMMO ## UniRef50_A0A0A1WZC5 Brevican core protein n=36 Tax=Holometabola TaxID=33392 RepID=A0A0A1WZC5_ZEUCU ## UniRef50_A0A2C9GWR3 Uncharacterized protein n=1 Tax=Anopheles funestus TaxID=62324 RepID=A0A2C9GWR3_ANOFN
TRINITY_DN20531_c0_g1	Met-R	Lab-S	3.33449e-09	3.04171e-07	3.557	2.036	2.234	0	0	0	No_annot
TRINITY_DN17612_c0_g1	Met-R	Lab-S	3.44991e-09	3.13172e-07	3.495	12.318	12.937	0.483	0	0.551	UniRef50_A0A139WGR3 Apolipophorins-like protein n=7 Tax=Cucujiformia TaxID=41088 RepID=A0A139WGR3_TRICA
TRINITY_DN18040_c0_g1	Met-R	Lab-S	3.55556e-09	3.21203e-07	1.069	4.593	3.155	0	0	0	No_annot
TRINITY_DN40043_c0_g1	Met-R	Lab-S	3.67379e-09	3.30288e-07	20.538	24.387	28.999	4.412	1.418	4.848	UniRef50_A0A0T6B571 Elongation of very long chain fatty acids protein n=3 Tax=Bilateria TaxID=33213 RepID=A0A0T6B571_9SCAR
TRINITY_DN27665_c2_g5	Met-R	Lab-S	3.90528e-09	3.44475e-07	4.034	3.214	3.461	0.135	0.098	0.101	UniRef50_A0A1B6CSG2 Uncharacterized protein (Fragment) n=9 Tax=Pancrustacea TaxID=197562 RepID=A0A1B6CSG2_9HEMI ## UniRef50_A0A1B6CSG2 Uncharacterized protein (Fragment) n=9 Tax=Pancrustacea TaxID=197562 RepID=A0A1B6CSG2_9HEMI ## UniRef50_A0A0A1WMK8 Transposable element Tc3 transposase n=16 Tax=Neoptera TaxID=33340 RepID=A0A0A1WMK8_ZEUCU ## UniRef50_A0A0A1WMK8 Transposable element Tc3 transposase…
TRINITY_DN29083_c0_g2	Met-R	Lab-S	4.5847e-09	4.02506e-07	22.453	11.067	27.964	2.494	0.343	2.102	UniRef50_A0A0D3M0J3 Elongation factor (Fragment) n=51 Tax=Metazoa TaxID=33208 RepID=A0A0D3M0J3_9MUSC ## UniRef50_Q5ETK3 Elongation factor 1 alpha (Fragment) n=89 Tax=Opisthokonta TaxID=33154 RepID=Q5ETK3_9NEOP ## UniRef50_Q6U7A1 Elongation factor 1-alpha (Fragment) n=1437 Tax=Opisthokonta TaxID=33154 RepID=Q6U7A1_9CUCU
TRINITY_DN26888_c5_g1	Met-R	Lab-S	5.57541e-09	4.87197e-07	5.302	17.599	16.707	1.797	1.081	1.027	UniRef50_Q8MLY8 40S ribosomal protein S8 n=116 Tax=Eukaryota TaxID=2759 RepID=RS8_DROME
TRINITY_DN18162_c0_g1	Met-R	Lab-S	5.90152e-09	5.13295e-07	2.601	3.715	1.525	0	0	0	UniRef50_A0A1W4XU19 LOW QUALITY PROTEIN: DENN domain-containing protein 5B n=16 Tax=Polyphaga TaxID=41084 RepID=A0A1W4XU19_AGRPL
TRINITY_DN26835_c0_g2	Met-R	Lab-S	6.34224e-09	5.46543e-07	3.496	1.832	2.259	0	0	0	UniRef50_A0A1B0CKG3 Uncharacterized protein n=1 Tax=Lutzomyia longipalpis TaxID=7200 RepID=A0A1B0CKG3_LUTLO
TRINITY_DN23254_c0_g1	Met-R	Lab-S	6.73973e-09	5.78133e-07	3.971	6.861	9.157	0.581	0.643	0.161	UniRef50_A0A1Y1NB46 Uncharacterized protein n=5 Tax=Polyphaga TaxID=41084 RepID=A0A1Y1NB46_PHOPY ## UniRef50_A0A1Y1NB46 Uncharacterized protein n=5 Tax=Polyphaga TaxID=41084 RepID=A0A1Y1NB46_PHOPY ## UniRef50_UPI00077DCF1A uncharacterized protein LOC103314505 n=1 Tax=Tribolium castaneum TaxID=7070 RepID=UPI00077DCF1A ## UniRef50_UPI00077DCF1A uncharacterized protein LOC103314505 n=1 Tax=Tribolium…
TRINITY_DN26325_c0_g4	Met-R	Lab-S	8.24772e-09	6.94741e-07	3.579	2.308	2.857	0	0	0.101	No_annot
TRINITY_DN30190_c3_g1	Met-R	Lab-S	9.23912e-09	7.71301e-07	19.707	14.698	17.589	3.981	2.619	3.898	UniRef50_A0A1Y1LMA2 Uncharacterized protein n=1 Tax=Photinus pyralis TaxID=7054 RepID=A0A1Y1LMA2_PHOPY ## UniRef50_A0A1Y1LMA2 Uncharacterized protein n=1 Tax=Photinus pyralis TaxID=7054 RepID=A0A1Y1LMA2_PHOPY
TRINITY_DN26853_c11_g2	Met-R	Lab-S	9.70173e-09	8.06322e-07	3951.23	9009.33	8684.99	204.841	1067.07	316.055	No_annot
TRINITY_DN16955_c0_g1	Met-R	Lab-S	1.12165e-08	9.19954e-07	10.981	8.983	10.276	1.764	1.593	1.612	UniRef50_UPI0006C97942 target of rapamycin n=2 Tax=Chalcidoidea TaxID=7422 RepID=UPI0006C97942
TRINITY_DN27145_c2_g2	Met-R	Lab-S	1.21211e-08	9.85502e-07	2.58	3.328	1.52	0	0	0	No_annot
TRINITY_DN24697_c2_g1	Met-R	Lab-S	1.22568e-08	9.92218e-07	1321.4	2833.41	3979.11	396.7	342.659	352.332	UniRef50_UPI00083C5EA1 uncharacterized protein LOC108563662 n=1 Tax=Nicrophorus vespilloides TaxID=110193 RepID=UPI00083C5EA1 ## UniRef50_UPI00096B2543 uncharacterized protein LOC109594145 n=1 Tax=Aethina tumida TaxID=116153 RepID=UPI00096B2543 ## UniRef50_UPI00083C5EA1 uncharacterized protein LOC108563662 n=1 Tax=Nicrophorus vespilloides TaxID=110193 RepID=UPI00083C5EA1 ## UniRef50_UPI000C20416A…
TRINITY_DN18129_c0_g1	Met-R	Lab-S	1.2474e-08	1.00295e-06	2.873	2.454	1.923	0	0	0	No_annot
TRINITY_DN18521_c0_g1	Met-R	Lab-S	1.24967e-08	1.00295e-06	2.589	1.539	3.379	0	0	0	UniRef50_UPI000C20F796 histone-lysine N-methyltransferase 2C isoform X1 n=8 Tax=Onthophagus taurus TaxID=166361 RepID=UPI000C20F796
TRINITY_DN17681_c0_g1	Met-R	Lab-S	1.27264e-08	1.01702e-06	3.539	1.423	2.594	0	0	0	No_annot
TRINITY_DN26305_c3_g1	Met-R	Lab-S	1.45181e-08	1.15037e-06	11.299	66.4	27.086	1.749	2.364	4.989	UniRef50_UPI000C2049AD transmembrane protease serine 9-like n=1 Tax=Onthophagus taurus TaxID=166361 RepID=UPI000C2049AD
TRINITY_DN18590_c0_g1	Met-R	Lab-S	1.47665e-08	1.16512e-06	2.212	3.796	1.557	0	0	0	UniRef50_UPI000C20ACF7 unconventional myosin-Va n=2 Tax=Polyphaga TaxID=41084 RepID=UPI000C20ACF7
TRINITY_DN16803_c0_g1	Met-R	Lab-S	1.57111e-08	1.22928e-06	2.239	1.204	4.64	0	0	0	UniRef50_A0A1Y1NDF1 Uncharacterized protein (Fragment) n=4 Tax=Bilateria TaxID=33213 RepID=A0A1Y1NDF1_PHOPY
TRINITY_DN24562_c2_g4	Met-R	Lab-S	1.7181e-08	1.33313e-06	2.614	3.093	1.63	0	0	0	No_annot
TRINITY_DN28175_c1_g1	Met-R	Lab-S	1.80336e-08	1.3935e-06	31.561	13.552	23.857	4.449	5.094	3.008	UniRef50_A0A1W4XDT4 Kinesin-like protein n=11 Tax=Polyphaga TaxID=41084 RepID=A0A1W4XDT4_AGRPL ## UniRef50_A0A1W4XDT4 Kinesin-like protein n=11 Tax=Polyphaga TaxID=41084 RepID=A0A1W4XDT4_AGRPL ## UniRef50_A0A0T6BBQ5 Kinesin-like protein (Fragment) n=1 Tax=Oryctes borbonicus TaxID=1629725 RepID=A0A0T6BBQ5_9SCAR ## UniRef50_A0A0T6BBQ5 Kinesin-like protein (Fragment) n=1 Tax=Oryctes borbonicus TaxID…
TRINITY_DN1784_c0_g1	Met-R	Lab-S	2.03338e-08	1.56478e-06	6.288	13.176	20.944	0.656	0.593	2.128	No_annot
TRINITY_DN20748_c0_g1	Met-R	Lab-S	2.12139e-08	1.62582e-06	22.183	225.267	0.893	0.038	0.069	0.457	UniRef50_UPI000C205EBC zinc metalloproteinase nas-7-like n=1 Tax=Onthophagus taurus TaxID=166361 RepID=UPI000C205EBC ## UniRef50_UPI000C205EBC zinc metalloproteinase nas-7-like n=1 Tax=Onthophagus taurus TaxID=166361 RepID=UPI000C205EBC ## UniRef50_UPI000C1FFDA1 zinc metalloproteinase nas-4-like n=1 Tax=Onthophagus taurus TaxID=166361 RepID=UPI000C1FFDA1 ## UniRef50_UPI000C205EBC zinc metalloprot…
TRINITY_DN18042_c0_g1	Met-R	Lab-S	2.1588e-08	1.64774e-06	2.328	5.802	6.351	0	0.338	0	UniRef50_A0A182MPF0 Uncharacterized protein n=3 Tax=Bilateria TaxID=33213 RepID=A0A182MPF0_9DIPT
TRINITY_DN12177_c0_g1	Met-R	Lab-S	2.22181e-08	1.68894e-06	6.242	24.432	4.56	0.56	0.612	1.077	UniRef50_D6WRB3 Uncharacterized protein n=2 Tax=Tribolium castaneum TaxID=7070 RepID=D6WRB3_TRICA
TRINITY_DN29665_c20_g9	Met-R	Lab-S	2.81996e-08	2.10933e-06	1103.2	1378.58	1480.41	175.32	225.045	301.637	UniRef50_T1J7D8 Uncharacterized protein n=3 Tax=Metazoa TaxID=33208 RepID=T1J7D8_STRMM
TRINITY_DN19147_c0_g1	Met-R	Lab-S	3.98725e-08	2.9471e-06	1.585	2.734	2.79	0	0	0	UniRef50_A0A1B6KAW8 Uncharacterized protein (Fragment) n=2 Tax=Neoptera TaxID=33340 RepID=A0A1B6KAW8_9HEMI ## UniRef50_A0A1B6KAW8 Uncharacterized protein (Fragment) n=2 Tax=Neoptera TaxID=33340 RepID=A0A1B6KAW8_9HEMI
TRINITY_DN27842_c0_g3	Met-R	Lab-S	4.01418e-08	2.94867e-06	341.087	326.65	242.328	61.075	60.408	62.33	UniRef50_A0A288NBF4 Uncharacterized protein (Fragment) n=3 Tax=Cloeon TaxID=197151 RepID=A0A288NBF4_9INSE
TRINITY_DN26892_c0_g1	Met-R	Lab-S	4.02092e-08	2.94867e-06	9.709	29.025	26.919	2.579	4.59	3.03	UniRef50_UPI000C2551AF protein takeout-like n=2 Tax=Polyphaga TaxID=41084 RepID=UPI000C2551AF ## UniRef50_UPI000C2551AF protein takeout-like n=2 Tax=Polyphaga TaxID=41084 RepID=UPI000C2551AF ## UniRef50_A0A1B6DRW7 Uncharacterized protein (Fragment) n=2 Tax=Clastoptera arizonana TaxID=38151 RepID=A0A1B6DRW7_9HEMI ## UniRef50_UPI000C2551AF protein takeout-like n=2 Tax=Polyphaga TaxID=41084 RepID=UP…
TRINITY_DN16693_c0_g1	Met-R	Lab-S	5.77983e-08	4.1253e-06	3.418	6.493	6.321	0.472	0	0	UniRef50_A0A1W4X0I8 supervillin isoform X1 n=2 Tax=Agrilus planipennis TaxID=224129 RepID=A0A1W4X0I8_AGRPL
TRINITY_DN40222_c0_g1	Met-R	Lab-S	5.97606e-08	4.24914e-06	3.051	1.975	3.131	0	0.13	0	UniRef50_UPI00084E90F0 uncharacterized protein LOC108728212 n=3 Tax=Myrmicinae TaxID=34695 RepID=UPI00084E90F0
TRINITY_DN24429_c1_g1	Met-R	Lab-S	6.54676e-08	4.60411e-06	1.757	2.579	3.605	0.056	0	0.063	UniRef50_A0A1Y1K8N8 Uncharacterized protein (Fragment) n=1 Tax=Photinus pyralis TaxID=7054 RepID=A0A1Y1K8N8_PHOPY
TRINITY_DN23958_c2_g2	Met-R	Lab-S	6.54916e-08	4.60411e-06	15.72	1.325	0.725	0.041	0	0	No_annot
TRINITY_DN26675_c0_g2	Met-R	Lab-S	6.7806e-08	4.71365e-06	88.374	179.962	316.559	0.874	1.252	14.554	No_annot
TRINITY_DN29887_c6_g2	Met-R	Lab-S	7.31558e-08	5.04802e-06	3.605	1.832	5.322	0	0	0.236	No_annot
TRINITY_DN17769_c0_g1	Met-R	Lab-S	7.53175e-08	5.17808e-06	6.034	5.733	6.554	0.878	0.806	0.535	No_annot
TRINITY_DN15191_c0_g1	Met-R	Lab-S	8.3891e-08	5.74638e-06	3.19	2.481	3.982	0	0.06	0.224	No_annot
TRINITY_DN29382_c0_g3	Met-R	Lab-S	9.73137e-08	6.54592e-06	1.483	2.257	3.224	0	0	0	No_annot
TRINITY_DN27744_c0_g1	Met-R	Lab-S	1.14304e-07	7.63387e-06	6.284	17.051	1.049	0	0.025	0.34	UniRef50_K7JGN9 Uncharacterized protein n=3 Tax=Nasonia vitripennis TaxID=7425 RepID=K7JGN9_NASVI ## UniRef50_K7JGN9 Uncharacterized protein n=3 Tax=Nasonia vitripennis TaxID=7425 RepID=K7JGN9_NASVI ## UniRef50_K7JGN9 Uncharacterized protein n=3 Tax=Nasonia vitripennis TaxID=7425 RepID=K7JGN9_NASVI
TRINITY_DN16252_c0_g1	Met-R	Lab-S	1.27073e-07	8.45645e-06	2.879	4.087	4.098	0.307	0	0	UniRef50_UPI00094EFDC6 prolow-density lipoprotein receptor-related protein 1-like n=2 Tax=Eumetazoa TaxID=6072 RepID=UPI00094EFDC6
TRINITY_DN26600_c1_g1	Met-R	Lab-S	1.28778e-07	8.53955e-06	4.088	8.865	5.553	0.152	0.763	0.62	UniRef50_UPI000874B6C5 uncharacterized protein LOC108911014 n=1 Tax=Anoplophora glabripennis TaxID=217634 RepID=UPI000874B6C5 ## UniRef50_UPI000874B6C5 uncharacterized protein LOC108911014 n=1 Tax=Anoplophora glabripennis TaxID=217634 RepID=UPI000874B6C5 ## UniRef50_UPI000874B6C5 uncharacterized protein LOC108911014 n=1 Tax=Anoplophora glabripennis TaxID=217634 RepID=UPI000874B6C5
TRINITY_DN29665_c17_g1	Met-R	Lab-S	1.33164e-07	8.79918e-06	8.726	13.937	8.053	0.706	2.114	1.467	UniRef50_A0A161MYZ0 Translation elongation factor 2 (Fragment) n=8 Tax=Bilateria TaxID=33213 RepID=A0A161MYZ0_TRIIF ## UniRef50_A0A161MYZ0 Translation elongation factor 2 (Fragment) n=8 Tax=Bilateria TaxID=33213 RepID=A0A161MYZ0_TRIIF
TRINITY_DN28965_c1_g1	Met-R	Lab-S	1.39533e-07	9.15531e-06	2.673	2.87	1.262	0	0	0	No_annot
TRINITY_DN29599_c3_g3	Met-R	Lab-S	1.465e-07	9.57886e-06	129.343	182.536	207.215	42.199	23.393	38.737	No_annot
TRINITY_DN26106_c2_g1	Met-R	Lab-S	1.59589e-07	1.03804e-05	0.619	4.777	2.501	0	0	0	No_annot
TRINITY_DN25031_c1_g1	Met-R	Lab-S	1.59869e-07	1.03804e-05	24.27	52.616	68.065	0	2.021	0	No_annot
TRINITY_DN28627_c11_g1	Met-R	Lab-S	1.70521e-07	1.10337e-05	89.766	155.174	192.627	20.333	2.494	2.108	UniRef50_UPI00083C8F72 uncharacterized protein LOC108561622 n=1 Tax=Nicrophorus vespilloides TaxID=110193 RepID=UPI00083C8F72
TRINITY_DN15979_c0_g1	Met-R	Lab-S	1.83664e-07	1.17621e-05	6.738	5.324	5.596	0.623	0	0.474	UniRef50_UPI000C254308 uncharacterized protein LOC111511493 n=1 Tax=Leptinotarsa decemlineata TaxID=7539 RepID=UPI000C254308
TRINITY_DN29465_c0_g1	Met-R	Lab-S	1.85162e-07	1.18175e-05	4.649	6.622	16.094	1.022	1.037	1.095	UniRef50_A0A1Y1JUB3 Uncharacterized protein n=3 Tax=Photinus pyralis TaxID=7054 RepID=A0A1Y1JUB3_PHOPY ## UniRef50_A0A1Y1K0I6 Uncharacterized protein n=1 Tax=Photinus pyralis TaxID=7054 RepID=A0A1Y1K0I6_PHOPY ## UniRef50_A0A1Y1JUB3 Uncharacterized protein n=3 Tax=Photinus pyralis TaxID=7054 RepID=A0A1Y1JUB3_PHOPY
TRINITY_DN25621_c1_g3	Met-R	Lab-S	1.92591e-07	1.22498e-05	24.613	36.237	53.692	3.514	3.569	10.839	No_annot
TRINITY_DN30069_c5_g5	Met-R	Lab-S	2.104e-07	1.32474e-05	7.017	4.989	4.361	0.692	0.29	0.735	No_annot
TRINITY_DN18313_c0_g1	Met-R	Lab-S	2.41688e-07	1.51156e-05	1.057	1.135	5.612	0	0	0	UniRef50_A0A1Y1MC36 Uncharacterized protein (Fragment) n=1 Tax=Photinus pyralis TaxID=7054 RepID=A0A1Y1MC36_PHOPY
TRINITY_DN25835_c3_g6	Met-R	Lab-S	2.73079e-07	1.69092e-05	4.519	2.817	0.441	0	0	0	No_annot
TRINITY_DN27567_c0_g1	Met-R	Lab-S	2.78245e-07	1.71722e-05	87.971	120.327	56.64	18.425	12.434	22.696	No_annot
TRINITY_DN21906_c0_g2	Met-R	Lab-S	3.07925e-07	1.89414e-05	5.342	3.311	4.193	0.502	0	0.258	UniRef50_UPI000C20834E chromosome-associated kinesin KIF4A n=1 Tax=Onthophagus taurus TaxID=166361 RepID=UPI000C20834E ## UniRef50_A0A1W4XDT4 Kinesin-like protein n=11 Tax=Polyphaga TaxID=41084 RepID=A0A1W4XDT4_AGRPL
TRINITY_DN26343_c2_g3	Met-R	Lab-S	4.09144e-07	2.49218e-05	8.198	10.395	9.352	0.295	0.126	1.624	UniRef50_Q8MR45 Putative N(4)-(beta-N-acetylglucosaminyl)-L-asparaginase CG1827 n=54 Tax=Eumetazoa TaxID=6072 RepID=ASPG1_DROME ## UniRef50_Q8MR45 Putative N(4)-(beta-N-acetylglucosaminyl)-L-asparaginase CG1827 n=54 Tax=Eumetazoa TaxID=6072 RepID=ASPG1_DROME
TRINITY_DN17236_c0_g1	Met-R	Lab-S	4.31177e-07	2.60939e-05	15.253	3.725	2.171	0	0.402	0	No_annot
TRINITY_DN22129_c0_g1	Met-R	Lab-S	5.21145e-07	3.10363e-05	663.721	170.126	64.96	27.703	22.38	6.458	No_annot
TRINITY_DN25260_c0_g1	Met-R	Lab-S	5.34941e-07	3.17568e-05	2.302	2.72	4.805	0.069	0.188	0.312	UniRef50_UPI000947EA05 histone-lysine N-methyltransferase SETMAR-like n=1 Tax=Branchiostoma belcheri TaxID=7741 RepID=UPI000947EA05
TRINITY_DN27821_c1_g1	Met-R	Lab-S	5.53251e-07	3.27398e-05	2.915	7.278	8.024	0.653	0	0.446	UniRef50_V5I7Z7 UDP-glucuronosyltransferase (Fragment) n=2 Tax=Anoplophora glabripennis TaxID=217634 RepID=V5I7Z7_ANOGL
TRINITY_DN17648_c0_g1	Met-R	Lab-S	5.61129e-07	3.31013e-05	2.469	2.117	1.719	0	0	0	No_annot
TRINITY_DN15811_c0_g1	Met-R	Lab-S	5.7409e-07	3.3705e-05	8.417	19.646	11.199	2.986	1.669	2.48	No_annot
TRINITY_DN25392_c0_g4	Met-R	Lab-S	5.74967e-07	3.3705e-05	1.143	9.777	0.621	0.027	0	0.03	UniRef50_A0A0T6AWL2 Chaperone (Fragment) n=2 Tax=Holometabola TaxID=33392 RepID=A0A0T6AWL2_9SCAR
TRINITY_DN28295_c0_g2	Met-R	Lab-S	6.36887e-07	3.68709e-05	4.754	4.274	8.851	0.303	0.238	1.054	UniRef50_V5GWZ8 Retrovirus-related Pol polyprotein (Fragment) n=2 Tax=Cucujiformia TaxID=41088 RepID=V5GWZ8_ANOGL ## UniRef50_V5GWZ8 Retrovirus-related Pol polyprotein (Fragment) n=2 Tax=Cucujiformia TaxID=41088 RepID=V5GWZ8_ANOGL
TRINITY_DN28550_c2_g1	Met-R	Lab-S	6.3828e-07	3.68709e-05	83.216	102.829	92.864	10.215	0.281	1.144	UniRef50_UPI000C25401E orphan steroid hormone receptor 2-like n=1 Tax=Leptinotarsa decemlineata TaxID=7539 RepID=UPI000C25401E ## UniRef50_UPI000873922E orphan steroid hormone receptor 2-like isoform X2 n=1 Tax=Anoplophora glabripennis TaxID=217634 RepID=UPI000873922E ## UniRef50_UPI000873922E orphan steroid hormone receptor 2-like isoform X2 n=1 Tax=Anoplophora glabripennis TaxID=217634 RepID=UP…
TRINITY_DN18225_c0_g1	Met-R	Lab-S	6.41854e-07	3.68889e-05	1.697	2.62	2.008	0	0	0	UniRef50_UPI000994A7C1 fatty acid synthase-like n=2 Tax=Formicidae TaxID=36668 RepID=UPI000994A7C1
TRINITY_DN17392_c0_g1	Met-R	Lab-S	6.4309e-07	3.68889e-05	1.631	3.486	1.432	0	0	0	No_annot
TRINITY_DN24703_c7_g1	Met-R	Lab-S	6.57365e-07	3.74778e-05	51.833	86.296	115.12	15.823	16.543	23.165	UniRef50_P48153 40S ribosomal protein S3 n=57 Tax=cellular organisms TaxID=131567 RepID=RS3_MANSE ## UniRef50_P48153 40S ribosomal protein S3 n=57 Tax=cellular organisms TaxID=131567 RepID=RS3_MANSE ## UniRef50_P48153 40S ribosomal protein S3 n=57 Tax=cellular organisms TaxID=131567 RepID=RS3_MANSE ## UniRef50_A0A140LI77 40S ribosomal protein S3 n=5 Tax=Eukaryota TaxID=2759 RepID=A0A140LI77_MOUSE…
TRINITY_DN18888_c0_g1	Met-R	Lab-S	6.79478e-07	3.85207e-05	1.627	2.426	2.275	0	0	0	UniRef50_N6UPZ7 Uncharacterized protein (Fragment) n=5 Tax=Holometabola TaxID=33392 RepID=N6UPZ7_DENPD
TRINITY_DN17905_c0_g1	Met-R	Lab-S	7.17285e-07	4.04013e-05	1.498	3.089	4.742	0	0	0.262	UniRef50_E2C3Q1 Dynein heavy chain, cytoplasmic (Fragment) n=16 Tax=Eumetazoa TaxID=6072 RepID=E2C3Q1_HARSA
TRINITY_DN26289_c0_g2	Met-R	Lab-S	8.15544e-07	4.53889e-05	24.884	38.205	26.422	2.508	3.075	0	UniRef50_N6U4R0 Uncharacterized protein (Fragment) n=14 Tax=Pancrustacea TaxID=197562 RepID=N6U4R0_DENPD
TRINITY_DN16413_c0_g1	Met-R	Lab-S	9.88258e-07	5.38788e-05	1.038	1.424	4.363	0	0	0	No_annot
TRINITY_DN27852_c0_g6	Met-R	Lab-S	1.00092e-06	5.44103e-05	2.5	1.58	4.545	0.168	0.076	0.123	No_annot
TRINITY_DN27343_c0_g2	Met-R	Lab-S	1.0567e-06	5.71106e-05	0.594	2.453	3.928	0	0	0	No_annot
TRINITY_DN27653_c0_g2	Met-R	Lab-S	1.19176e-06	6.34927e-05	2.037	2.8	3.173	0.204	0.09	0	UniRef50_D6WK38 Zinc finger protein 568-like Protein n=8 Tax=Polyphaga TaxID=41084 RepID=D6WK38_TRICA
TRINITY_DN28974_c1_g1	Met-R	Lab-S	1.2418e-06	6.59708e-05	2.81	2.643	2.795	0.194	0.176	0.11	UniRef50_UPI00096B32DA LOW QUALITY PROTEIN: acylamino-acid-releasing enzyme-like n=1 Tax=Aethina tumida TaxID=116153 RepID=UPI00096B32DA
TRINITY_DN23975_c2_g1	Met-R	Lab-S	1.32433e-06	6.97604e-05	3.151	4.29	4.506	0	0.305	0.512	No_annot
TRINITY_DN25914_c0_g2	Met-R	Lab-S	1.36772e-06	7.18437e-05	3.24	2.067	1.516	0.029	0	0.031	UniRef50_A0A1W4WGX3 voltage-dependent calcium channel type A subunit alpha-1 isoform X2 n=15 Tax=Pancrustacea TaxID=197562 RepID=A0A1W4WGX3_AGRPL
TRINITY_DN30012_c4_g2	Met-R	Lab-S	1.41392e-06	7.38558e-05	542.614	86.488	37.899	8.434	13.164	0.852	No_annot
TRINITY_DN17631_c0_g1	Met-R	Lab-S	1.73753e-06	9.05065e-05	1.453	1.762	2.956	0	0	0	UniRef50_A0A139WGV9 Dedicator of cytokinesis protein 11-like Protein n=13 Tax=Neoptera TaxID=33340 RepID=A0A139WGV9_TRICA
TRINITY_DN28396_c0_g2	Met-R	Lab-S	2.19359e-06	0.000112693	6.245	11.366	3.555	0.792	0.587	1.292	No_annot
TRINITY_DN27768_c0_g1	Met-R	Lab-S	2.22962e-06	0.000113947	4.013	13.828	8.311	1.796	0.757	0.89	UniRef50_UPI0008F9BD4C glucose dehydrogenase [FAD, quinone]-like n=5 Tax=Neoptera TaxID=33340 RepID=UPI0008F9BD4C ## UniRef50_A0A088AQ51 Uncharacterized protein n=24 Tax=Hymenoptera TaxID=7399 RepID=A0A088AQ51_APIME ## UniRef50_A0A161M448 Glucose dehydrogenase (Fragment) n=1 Tax=Triatoma infestans TaxID=30076 RepID=A0A161M448_TRIIF
TRINITY_DN25010_c9_g4	Met-R	Lab-S	2.2302e-06	0.000113947	67.367	17.522	15.816	4	4.455	7.494	No_annot
TRINITY_DN29428_c0_g1	Met-R	Lab-S	2.30725e-06	0.000117243	41.107	23.925	25.051	3.686	0	1.768	UniRef50_O61227 Nuclear receptor n=9 Tax=Neoptera TaxID=33340 RepID=O61227_TENMO
TRINITY_DN17652_c0_g1	Met-R	Lab-S	2.39103e-06	0.000120844	1.888	2.375	1.772	0	0	0	No_annot
TRINITY_DN19527_c0_g1	Met-R	Lab-S	2.84997e-06	0.000142881	4.389	2.418	2.092	0	0.304	0	UniRef50_UPI000C200834 E3 ubiquitin-protein ligase SMURF1 isoform X2 n=2 Tax=Onthophagus taurus TaxID=166361 RepID=UPI000C200834 ## UniRef50_V5G4U9 E3 ubiquitin-protein ligase Smurf1 n=1 Tax=Anoplophora glabripennis TaxID=217634 RepID=V5G4U9_ANOGL
TRINITY_DN27584_c0_g5	Met-R	Lab-S	3.14361e-06	0.000156761	3.183	2.111	4.449	0.363	0	0.084	No_annot
TRINITY_DN26748_c0_g2	Met-R	Lab-S	3.2038e-06	0.000159338	3.44	2.686	4.304	0.254	0.478	0.299	UniRef50_A0A0T6AW63 Zinc finger protein (Fragment) n=1 Tax=Oryctes borbonicus TaxID=1629725 RepID=A0A0T6AW63_9SCAR
TRINITY_DN29475_c1_g7	Met-R	Lab-S	3.29211e-06	0.000163296	8.551	18.319	22.603	2.989	3.919	4.411	UniRef50_A0A226ELE3 Cytochrome P450 4C1 n=1 Tax=Folsomia candida TaxID=158441 RepID=A0A226ELE3_FOLCA ## UniRef50_A0A1I8ATA3 Uncharacterized protein n=2 Tax=Steinernema glaseri TaxID=37863 RepID=A0A1I8ATA3_9BILA ## UniRef50_A0A1I8ATA3 Uncharacterized protein n=2 Tax=Steinernema glaseri TaxID=37863 RepID=A0A1I8ATA3_9BILA
TRINITY_DN3401_c0_g1	Met-R	Lab-S	3.30642e-06	0.000163572	2.446	2.615	3.558	0	0.118	0.297	No_annot
TRINITY_DN28992_c3_g3	Met-R	Lab-S	3.41648e-06	0.00016857	16.021	24.066	23.728	1.883	0	0	UniRef50_W5JQJ8 Nuclear hormone receptor n=5 Tax=Anopheles TaxID=44484 RepID=W5JQJ8_ANODA
TRINITY_DN27341_c0_g2	Met-R	Lab-S	3.68634e-06	0.000181407	9.888	23.655	18.443	3.37	3.39	5.525	UniRef50_UPI00096B45EB fatty acyl-CoA reductase 1-like n=1 Tax=Aethina tumida TaxID=116153 RepID=UPI00096B45EB ## UniRef50_A0A026VRU3 Fatty acyl-CoA reductase (Fragment) n=3 Tax=Holometabola TaxID=33392 RepID=A0A026VRU3_OOCBI ## UniRef50_UPI00096B45EB fatty acyl-CoA reductase 1-like n=1 Tax=Aethina tumida TaxID=116153 RepID=UPI00096B45EB
TRINITY_DN26500_c0_g2	Met-R	Lab-S	3.74609e-06	0.000183863	5.275	2.279	1.535	0	0.185	0.231	UniRef50_UPI000B77BB4D uncharacterized protein LOC110674127 n=4 Tax=Aedes aegypti TaxID=7159 RepID=UPI000B77BB4D ## UniRef50_UPI000B77BB4D uncharacterized protein LOC110674127 n=4 Tax=Aedes aegypti TaxID=7159 RepID=UPI000B77BB4D ## UniRef50_UPI000B77BB4D uncharacterized protein LOC110674127 n=4 Tax=Aedes aegypti TaxID=7159 RepID=UPI000B77BB4D ## UniRef50_UPI000B77BB4D uncharacterized protein LOC1…
TRINITY_DN28002_c2_g1	Met-R	Lab-S	4.42625e-06	0.000214432	35.628	24.28	38.971	4.436	7.443	12.667	UniRef50_A0A0V1KMS7 Uncharacterized protein (Fragment) n=6 Tax=Trichinella TaxID=6333 RepID=A0A0V1KMS7_9BILA ## UniRef50_A0A1U7F2F5 Bm988 n=9 Tax=Protostomia TaxID=33317 RepID=A0A1U7F2F5_BRUMA ## UniRef50_D7GXS5 Uncharacterized protein n=3 Tax=Holometabola TaxID=33392 RepID=D7GXS5_TRICA ## UniRef50_A0A0J7KI76 Glutamyl-trna synthetase n=4 Tax=Lasius niger TaxID=67767 RepID=A0A0J7KI76_LASNI ## UniR…
TRINITY_DN20656_c0_g1	Met-R	Lab-S	4.59323e-06	0.000221947	14.361	31.342	57.805	6.44	3.749	9.431	UniRef50_T1E7E0 Putative heat shock 70 kDa protein n=27 Tax=cellular organisms TaxID=131567 RepID=T1E7E0_ANOAQ ## UniRef50_A0A1S3DPT0 heat shock 70 kDa protein cognate 1-like n=3 Tax=root TaxID=1 RepID=A0A1S3DPT0_DIACI
TRINITY_DN26295_c0_g3	Met-R	Lab-S	4.64413e-06	0.000223253	91.693	661.814	321.416	66.347	46.157	33.055	No_annot
TRINITY_DN18798_c0_g1	Met-R	Lab-S	4.69473e-06	0.000225106	3.02	3.348	5.144	0.25	0.186	0.699	UniRef50_UPI00096AEC17 LOW QUALITY PROTEIN: histone-lysine N-methyltransferase 2D-like n=1 Tax=Aethina tumida TaxID=116153 RepID=UPI00096AEC17
TRINITY_DN17586_c0_g1	Met-R	Lab-S	5.11747e-06	0.000244124	0.586	1.265	4.876	0	0	0	UniRef50_A0A1S4E9I6 acetyl-CoA carboxylase-like n=1 Tax=Diaphorina citri TaxID=121845 RepID=A0A1S4E9I6_DIACI
TRINITY_DN25326_c0_g1	Met-R	Lab-S	5.22032e-06	0.000247139	3.504	14.835	0.791	0	0.01	0.348	UniRef50_K7JGN9 Uncharacterized protein n=3 Tax=Nasonia vitripennis TaxID=7425 RepID=K7JGN9_NASVI
TRINITY_DN22131_c0_g1	Met-R	Lab-S	5.3023e-06	0.000249756	100.785	231.256	152.03	40.086	25.8	46.458	UniRef50_UPI00077DE4D5 muscle LIM protein 1 isoform X4 n=3 Tax=Neoptera TaxID=33340 RepID=UPI00077DE4D5 ## UniRef50_UPI00077DE4D5 muscle LIM protein 1 isoform X4 n=3 Tax=Neoptera TaxID=33340 RepID=UPI00077DE4D5 ## UniRef50_UPI00077DE4D5 muscle LIM protein 1 isoform X4 n=3 Tax=Neoptera TaxID=33340 RepID=UPI00077DE4D5 ## UniRef50_UPI00077DE4D5 muscle LIM protein 1 isoform X4 n=3 Tax=Neoptera TaxID=…
TRINITY_DN18184_c0_g1	Met-R	Lab-S	5.34657e-06	0.000251208	1.306	2.779	1.83	0	0	0	No_annot
TRINITY_DN15803_c0_g1	Met-R	Lab-S	5.37016e-06	0.000251684	107.494	0.765	99.473	1.521	3.486	2.135	No_annot
TRINITY_DN18797_c0_g1	Met-R	Lab-S	5.61423e-06	0.000262465	1.425	4.047	0.833	0	0	0	UniRef50_A0A1W4WMB6 unconventional myosin-Va n=6 Tax=Arthropoda TaxID=6656 RepID=A0A1W4WMB6_AGRPL
TRINITY_DN16163_c0_g1	Met-R	Lab-S	5.69261e-06	0.000264805	8.94	18.7	12.07	1.298	2.729	3.949	No_annot
TRINITY_DN25438_c0_g1	Met-R	Lab-S	5.87766e-06	0.00027206	2.871	2.057	2.09	0.04	0.053	0.183	UniRef50_A0A1Y1MHT3 Uncharacterized protein (Fragment) n=1 Tax=Photinus pyralis TaxID=7054 RepID=A0A1Y1MHT3_PHOPY ## UniRef50_A0A1Y1K319 Uncharacterized protein n=2 Tax=Photinus pyralis TaxID=7054 RepID=A0A1Y1K319_PHOPY ## UniRef50_A0A1Y1K319 Uncharacterized protein n=2 Tax=Photinus pyralis TaxID=7054 RepID=A0A1Y1K319_PHOPY ## UniRef50_A0A1Y1MHT3 Uncharacterized protein (Fragment) n=1 Tax=Photinu…
TRINITY_DN26725_c2_g5	Met-R	Lab-S	5.94543e-06	0.000274517	1.849	3.049	1.086	0	0	0	No_annot
TRINITY_DN23688_c0_g2	Met-R	Lab-S	5.992e-06	0.000275986	1.166	2.655	2.079	0	0	0	No_annot
TRINITY_DN27884_c1_g1	Met-R	Lab-S	6.42518e-06	0.000294488	2.656	2.335	3.013	0.154	0.311	0.178	UniRef50_UPI000C20A7F5 uncharacterized protein LOC111413455 n=1 Tax=Onthophagus taurus TaxID=166361 RepID=UPI000C20A7F5 ## UniRef50_UPI000C20A7F5 uncharacterized protein LOC111413455 n=1 Tax=Onthophagus taurus TaxID=166361 RepID=UPI000C20A7F5
TRINITY_DN18959_c0_g1	Met-R	Lab-S	6.62823e-06	0.000303051	3.424	1.218	1.335	0	0	0	UniRef50_A0A087ZN21 Uncharacterized protein n=70 Tax=Hymenoptera TaxID=7399 RepID=A0A087ZN21_APIME
TRINITY_DN16395_c0_g1	Met-R	Lab-S	7.23036e-06	0.000327379	0.239	5.771	1.375	0	0	0	No_annot
TRINITY_DN27503_c0_g1	Met-R	Lab-S	8.0738e-06	0.000362933	88.304	335.076	202.708	45.387	43.338	43.557	UniRef50_UPI00083C8614 serine protease 53-like n=1 Tax=Nicrophorus vespilloides TaxID=110193 RepID=UPI00083C8614 ## UniRef50_UPI000B36BAC1 uncharacterized protein LOC110373945 n=1 Tax=Helicoverpa armigera TaxID=29058 RepID=UPI000B36BAC1 ## UniRef50_UPI00083C8614 serine protease 53-like n=1 Tax=Nicrophorus vespilloides TaxID=110193 RepID=UPI00083C8614 ## UniRef50_UPI00083C8614 serine protease 53-l…
TRINITY_DN25391_c0_g1	Met-R	Lab-S	8.28264e-06	0.000370539	0.795	3.711	2.66	0	0.121	0	UniRef50_UPI000B77BB4D uncharacterized protein LOC110674127 n=4 Tax=Aedes aegypti TaxID=7159 RepID=UPI000B77BB4D ## UniRef50_UPI000B77BB4D uncharacterized protein LOC110674127 n=4 Tax=Aedes aegypti TaxID=7159 RepID=UPI000B77BB4D ## UniRef50_UPI000B77BB4D uncharacterized protein LOC110674127 n=4 Tax=Aedes aegypti TaxID=7159 RepID=UPI000B77BB4D ## UniRef50_UPI000B77BB4D uncharacterized protein LOC1…
TRINITY_DN38695_c0_g1	Met-R	Lab-S	8.42184e-06	0.000375867	10.609	8.888	8.839	1.728	2.976	0.87	No_annot
TRINITY_DN25992_c5_g5	Met-R	Lab-S	8.78678e-06	0.000391221	3.876	7.979	9.054	0	0.889	0	No_annot
TRINITY_DN16730_c0_g1	Met-R	Lab-S	9.05889e-06	0.000402378	1.848	1.972	1.729	0	0	0	UniRef50_D6WCW1 Vacuolar protein sorting-associated protein 13A-like Protein n=1 Tax=Tribolium castaneum TaxID=7070 RepID=D6WCW1_TRICA
TRINITY_DN24138_c0_g1	Met-R	Lab-S	9.17257e-06	0.000406462	1.413	22.671	0.113	0	0.08	0.118	UniRef50_UPI000C2536AE uncharacterized protein LOC111507223 n=1 Tax=Leptinotarsa decemlineata TaxID=7539 RepID=UPI000C2536AE
TRINITY_DN22859_c6_g1	Met-R	Lab-S	9.43777e-06	0.000417225	3.119	1.748	1.917	0.051	0.093	0.115	No_annot
TRINITY_DN29265_c0_g2	Met-R	Lab-S	1.02023e-05	0.000448165	2.526	2.345	0.931	0	0	0	UniRef50_UPI00087364F1 presequence protease, mitochondrial n=2 Tax=Polyphaga TaxID=41084 RepID=UPI00087364F1
TRINITY_DN26411_c2_g4	Met-R	Lab-S	1.03192e-05	0.00045192	191.321	404.434	666.15	94.051	101.412	41.706	No_annot
TRINITY_DN17553_c0_g1	Met-R	Lab-S	1.03527e-05	0.000452324	2.163	4.066	4.475	0	0.47	0	UniRef50_A0A1W4WNK6 disks large homolog 5-like n=7 Tax=Polyphaga TaxID=41084 RepID=A0A1W4WNK6_AGRPL
TRINITY_DN26946_c2_g1	Met-R	Lab-S	1.10577e-05	0.000478657	4.493	2.48	12.565	0.849	0.922	0.566	No_annot
TRINITY_DN25172_c0_g2	Met-R	Lab-S	1.20195e-05	0.000516699	2.064	1.109	2.435	0	0	0	UniRef50_A0A182NJQ5 Uncharacterized protein n=2 Tax=Cellia TaxID=44534 RepID=A0A182NJQ5_9DIPT
TRINITY_DN35669_c0_g1	Met-R	Lab-S	1.23047e-05	0.000527152	2.936	1.374	1.328	0	0	0	UniRef50_UPI00083BED3E tetratricopeptide repeat protein 21B-like isoform X1 n=2 Tax=Nicrophorus vespilloides TaxID=110193 RepID=UPI00083BED3E
TRINITY_DN25208_c2_g3	Met-R	Lab-S	1.2342e-05	0.000527152	10.192	5.642	7.153	1.066	2.003	1.659	No_annot
TRINITY_DN29055_c0_g1	Met-R	Lab-S	1.26179e-05	0.000533835	30.818	56.816	20.448	9.467	5.104	11.509	UniRef50_A0A1W4X457 ornithine aminotransferase, mitochondrial-like isoform X1 n=6 Tax=Bilateria TaxID=33213 RepID=A0A1W4X457_AGRPL ## UniRef50_A0A182YI01 Uncharacterized protein n=2 Tax=Anopheles TaxID=44484 RepID=A0A182YI01_ANOST ## UniRef50_P29758 Ornithine aminotransferase, mitochondrial n=215 Tax=cellular organisms TaxID=131567 RepID=OAT_MOUSE ## UniRef50_A0A0P5HRY0 Putative Ornithine aminotr…
TRINITY_DN28102_c1_g4	Met-R	Lab-S	1.26779e-05	0.000535164	3.045	9.04	10.127	1.386	1.254	1.103	No_annot
TRINITY_DN29641_c0_g1	Met-R	Lab-S	1.32479e-05	0.000557965	2.691	1.163	1.662	0	0	0	No_annot
TRINITY_DN20592_c0_g1	Met-R	Lab-S	1.34771e-05	0.000566339	3.83	2.818	3.712	0.089	0.081	0.608	No_annot
TRINITY_DN29428_c1_g1	Met-R	Lab-S	1.43125e-05	0.000597875	16.245	9.247	8.214	3.198	0.415	0.931	UniRef50_UPI000C25401E orphan steroid hormone receptor 2-like n=1 Tax=Leptinotarsa decemlineata TaxID=7539 RepID=UPI000C25401E ## UniRef50_UPI000873922E orphan steroid hormone receptor 2-like isoform X2 n=1 Tax=Anoplophora glabripennis TaxID=217634 RepID=UPI000873922E ## UniRef50_UPI000873922E orphan steroid hormone receptor 2-like isoform X2 n=1 Tax=Anoplophora glabripennis TaxID=217634 RepID=UP…
TRINITY_DN43761_c0_g1	Met-R	Lab-S	1.43234e-05	0.000597875	6.917	6.657	6.829	0.56	0	1.282	UniRef50_UPI00083BABD5 histone H2A deubiquitinase MYSM1-like n=1 Tax=Nicrophorus vespilloides TaxID=110193 RepID=UPI00083BABD5
TRINITY_DN16756_c0_g1	Met-R	Lab-S	1.4969e-05	0.000620667	2.111	0.642	3.161	0	0	0	UniRef50_A0A0T6B0K0 C1 domain containing protein n=1 Tax=Oryctes borbonicus TaxID=1629725 RepID=A0A0T6B0K0_9SCAR
TRINITY_DN18182_c0_g1	Met-R	Lab-S	1.7209e-05	0.00070883	2.099	1.437	1.752	0	0	0	No_annot
TRINITY_DN29497_c3_g5	Met-R	Lab-S	1.79065e-05	0.000732716	19.099	33.288	57.283	6.932	4.988	13.174	UniRef50_V5G270 Paxillin n=28 Tax=Eumetazoa TaxID=6072 RepID=V5G270_ANOGL
TRINITY_DN16845_c0_g1	Met-R	Lab-S	1.83481e-05	0.000749149	0.712	2.968	2.079	0	0	0	UniRef50_A0A0T6BH21 Uncharacterized protein (Fragment) n=1 Tax=Oryctes borbonicus TaxID=1629725 RepID=A0A0T6BH21_9SCAR
TRINITY_DN24889_c0_g1	Met-R	Lab-S	1.91451e-05	0.000779985	49.624	704.037	7.098	0.975	1.718	11.514	UniRef50_A0A219YXJ8 C-type lectin-S6 n=11 Tax=Hexapoda TaxID=6960 RepID=A0A219YXJ8_9NEOP ## UniRef50_A0A219YXJ8 C-type lectin-S6 n=11 Tax=Hexapoda TaxID=6960 RepID=A0A219YXJ8_9NEOP ## UniRef50_W5JJD6 Uncharacterized protein n=3 Tax=Holometabola TaxID=33392 RepID=W5JJD6_ANODA ## UniRef50_UPI0007D98783 perlucin-like protein isoform X1 n=7 Tax=Neoptera TaxID=33340 RepID=UPI0007D98783 ## UniRef50_A0A…
TRINITY_DN16778_c0_g1	Met-R	Lab-S	1.96886e-05	0.00079865	29.208	21.559	28.572	2.519	0	0	UniRef50_A0A1Y1NDF2 Uncharacterized protein (Fragment) n=1 Tax=Photinus pyralis TaxID=7054 RepID=A0A1Y1NDF2_PHOPY
TRINITY_DN29229_c1_g3	Met-R	Lab-S	2.10044e-05	0.000845286	2.768	2.239	2.357	0.144	0.236	0.162	No_annot
TRINITY_DN26400_c3_g2	Met-R	Lab-S	2.10423e-05	0.000845286	6.806	4.423	8.47	1.277	1.172	1.571	UniRef50_A0A2A4JHT5 Uncharacterized protein n=2 Tax=Eumetazoa TaxID=6072 RepID=A0A2A4JHT5_HELVI ## UniRef50_A0A2A4JHT5 Uncharacterized protein n=2 Tax=Eumetazoa TaxID=6072 RepID=A0A2A4JHT5_HELVI ## UniRef50_A0A2H1V203 SFRICE_007735 (Fragment) n=1 Tax=Spodoptera frugiperda TaxID=7108 RepID=A0A2H1V203_SPOFR ## UniRef50_A0A2H1V203 SFRICE_007735 (Fragment) n=1 Tax=Spodoptera frugiperda TaxID=7108 Rep…
TRINITY_DN18140_c0_g1	Met-R	Lab-S	2.10643e-05	0.000845286	3.829	5.879	3.161	0.53	0	0.601	UniRef50_UPI000B986E37 Golgi-specific brefeldin A-resistance guanine nucleotide exchange factor 1-like n=2 Tax=Nilaparvata lugens TaxID=108931 RepID=UPI000B986E37
TRINITY_DN27864_c0_g2	Met-R	Lab-S	2.17202e-05	0.000866769	3.114	2.536	4.039	0.348	0.443	0.408	UniRef50_UPI000767DBF9 uncharacterized protein LOC107195130 n=1 Tax=Dufourea novaeangliae TaxID=178035 RepID=UPI000767DBF9
TRINITY_DN17320_c0_g1	Met-R	Lab-S	2.17388e-05	0.000866769	6.303	6.123	7.669	1.373	1.185	1.916	UniRef50_A0A1W4X7F5 uncharacterized protein LOC108739104 isoform X1 n=5 Tax=Agrilus planipennis TaxID=224129 RepID=A0A1W4X7F5_AGRPL ## UniRef50_A0A1W4X7F5 uncharacterized protein LOC108739104 isoform X1 n=5 Tax=Agrilus planipennis TaxID=224129 RepID=A0A1W4X7F5_AGRPL
TRINITY_DN18198_c0_g1	Met-R	Lab-S	2.30096e-05	0.000909681	2.447	0.434	5.538	0.167	0	0	UniRef50_A0A139WK59 Ankyrin-2-like Protein n=16 Tax=Pancrustacea TaxID=197562 RepID=A0A139WK59_TRICA ## UniRef50_A0A139WK59 Ankyrin-2-like Protein n=16 Tax=Pancrustacea TaxID=197562 RepID=A0A139WK59_TRICA
TRINITY_DN19297_c1_g1	Met-R	Lab-S	2.32757e-05	0.000914403	1.106	2.973	1.309	0	0	0	No_annot
TRINITY_DN15988_c0_g1	Met-R	Lab-S	2.36698e-05	0.000924061	1.68	0.9	2.955	0	0	0	UniRef50_UPI00077DC8B7 neogenin isoform X4 n=3 Tax=Cucujiformia TaxID=41088 RepID=UPI00077DC8B7
TRINITY_DN28217_c0_g3	Met-R	Lab-S	2.55541e-05	0.000992999	2.442	1.206	1.549	0	0	0	No_annot

## Sheet: Down-regulated in Met-R
Sequence ID	Amino acid sequence
DN14358_c0_g1	MCNIFCTIVFATIGIVIFSFLAYSRWWAHTYWTRAGIPQIHPFFLLGSAYDRIKHKESLAVLFAKLYREIQNKGLKYCGVYLFTKPILLVCDLEVIRNVLVKDFDHFQDRGFYKNERDDPLSNNLLTQDGQEWRNMRKKLSPTFTSGQLKWMFDVLLECTKYVPDILEKHINGDPISIKDVFERITMDSFGSCAFGINCNTLINPEAEFLKYSKEATNTNSRNICFRIVINLLPYHVNKRLGLRRFSVEVENFFMRVVKESVKLREKKTVYRRDLMQLLVELKEKEEMALEDVVAQAFIFFIAAFDTTSNTLTFAMVEISRNLDIQDKLRKEILSVLEKYDGKITYDAINEMEYLDCVVEETLRKYCPAPFLTRKCTKDYTMPNTSHKVKKGTLVIIPS…
DN15038_c0_g1	KYVKSIFTISPAKVLRDDIVFTFPALTRLLRLKNYEKEQADFFINLVKGIVEYREKNNVTRKDFMQLLMDLKKKDRNSDRLTIHQIASQAFMFFVGGFETSSVTMSFCLYELSINEDIQKMAREEVRDVLEKHSGKMTYEAIQDMKYLGQVVDETLRKYPPQTMITRMCSEDYPVEGTSFVLKKGTGVMISILGLHRDPEYFPNPEIFDPNRFSDESRMYI
DN17078_c0_g1	RILVRDFPFFIDRGMYHGMKKDPLCANLLAMKGTKWQHMRSELAPTFTSEKMKFVFPTLLDCCGSLTEAMARYSETREKIDIKEVLDCFTTDVIGSCAFGLDCNS
DN20157_c0_g1	MDVFMALLFILLSASCIWHLLTRSRECKMLKNVPGQFVVPLVGSAILLSAPNGKNIINKIDRLSRTYGPNLKLFVGTTPILVISDPDDTKTYLSHKGSVEKPYLMYGDLKNIIGKGFIVANLDMWRAHRKLLSKLFAPSRLHRHINNFQKAADELVLTLRNNNFLDSDLGPLVCNTVKLASHEYILGNGARREEWAKLFSNVIRIEEIIGQKMTNPLLWIGFIFYNFIPTGKELKLTLKETYYIIDQICERVRPQLKKNSEENYGALDILLESECSQQEVRDELITLAMGATDSIAETVSLAFILLGLHPKEQENLYDEIINVLGPTDPVDSENIKKLQYTEMVVLETLRIFPIGPFYGRQNSSDVKLSSYTVPANTTVLFNVFTMHRNSEYWPDPLSF…
DN20159_c0_g1	MTCRRFSKLVRQYKRHRSSLAVTEDFCPHHAQLQEARPYSEVPGPKPLPLLGNTWRLLPIIGQYDVSDVAKLSKIFYKEYGKIVKLSGLIGRPDLLFVYDADEIEKVYRQEGPTPFRPSMPCLVKYKSVVRKDFFGDLGGVVGVHGEPWKTFRTKVQKPILQLQTVRKYIDPIEVVTDDFIKRMMDMKNENDEMPADFDNEIHKWSLECIGRVSLDVRLGCLDPNLTSDSEPQKIIDAAKYALRNVAILELKFPFWRYFPTPIWSNYVKNMNYFVEICTKYIDMAMERLKTKKVENEKDLSLVERILAAEPDPKTAYILALDLILVGIDTISMAVCSILYQLATRPEEQEKLYQELKRLMPDPKTKLNSRLLDQMVFLKAFVKEVFRMYSTVIGNGRTL…
DN20316_c0_g1	MLALITACVVLLVWWFSRPKRTKTGAPGPRAWPLIGSLHLLGKHETPFQAFTALSKIYGDIFSINLGATPCVVVNNFRLIKEVLITKGVDFGGRPDFVRFHKLFGGDRNNSLALCDWSTLQKTRRSIARTYCSPRFTSLQYDHVNKVSCDEMVVLLKELQKEPLGQPCALKPIVLAACCNMFTQYMCSTSFDYRDDGFKQTVRYFDEIFWEINQGYAVDFLPWLQPIYSNHLKKLSTWASEIRQFILSRIIDEHRASLDIHSPPRDFTDALLMHLEEDPNMSWQHIIFELEDFLGGHSAIGNLVMVTLATVVKHPEVIKRIQEEVDAVTGGTRNPNLFDKSAMPYTEATLWETLRTASSPIVPHVATVDSTIDGYVVHKGTLIFVNNYELNHGSDYWTE…
DN20902_c0_g1	MAVTYNLPVDVVLFSFILAVLLYYYFVKDFNYWKKRNVPFVKPVPFFGSFRNFFLMKQNIGQALWEMYEANKKPFLGAFMMNRPCLIVCDPELVKAMLVKDFQYFDDRQVITHKESDPIGAHMLFFLKNPEWKATRQKISAIFTAGKLRQMLQHMLVTSTQMQSYIQKCIDEGNAEIQTKELYGSYATDLITSCAFGINSNSFLDSKSEFRVAAKRLFDYKDIKHAFSMSCVFIAPTLAKLLKLKFVEGRSGIFLRDVFWKTMKERESGGYIRNDLLDLLIKLKKENAENANKDVDLNENLLLSQAVQFFVAGFETTSVTAALTLYELALNHYIQDRVRREVKSTIEKHGSCTYDALKDMTYLDMVLKESLRKYPTLPFLDRTCKQNYQLPGSSVTVEK…
DN21066_c0_g1	NMLKDVPGPFIIPFVGSVPLIKPAGNTNIMSKVNDASQRYGPHVKLFAGNEAMLLVSDPSDVKTFFNQPEALYKPELIYHDYSNMLGNGLITANGKIWHNHRKALYKTFSTMRI
DN21199_c0_g1	MAAVEEHMHKPLISAGVFYPLLAVCGILALIHFYQQSLHVVKLGRKLPGPFALPIVGNCLEAFRLGPNDIMKKVLYKMKDYPDVCRAFFGHKLYVALINPHDIELILGSNVHLEKSEEYRFFKPWLGDGLLISKGDKWKYHRKIIAPTFHSSILKSFVPIFNKQSRHVVNKLRKEIGKEFDVHDYMSGTTVDILLETAMGVRKGDNEDDTGFDYAMAVMKMCNILHQRHYKLWLYPDMLFKWTKMAVDQVKFLDTIHSLTRSVIKRKKAEYFQRTSAGETSLYTEFLKQNKDSILNDDVPQTKSKITGFNDGAAIRDDLDENDENDVGEKKRLAFLDFMIEASQTKGYKISEEEIKEEVDTIMFEGHDTTAAGSSFVLCVLAAHPDIQEKVVEELKEIF…
DN21408_c0_g1	MLLELVTALSALLLTLILYFKRAHNYWRTRGVPQLAPSFPFGDMASVIFRKQNMGDKIKQIYDHARSGGHKFIGLYFFSRKALLAVDPVLIKNILAKDFHHFSDRGIYYDEVNDPLSAHLFSLAGTKWKNLRAKLTPAYSPGKLKYMFPTIKQCGDQMIDILKDIARERGCMEIKDIFARYTTDVIGCCAFGLECNSMKNPDAEFRLMGKRAFTQTISDSINIIIIRSFPRLARFLQIGVFARSVTNFFRKAVKDTIEYREKENITRNDFLQLLIQLKNSGNLDDTSKNAAPGNALTMDEAAAQAFIFFLAGFETTSTTISFALFEMTLNPVIQRRAREEIAKVLDKHEGNFTYEAVMEMEYLETVILETMRKYPPAPVFLRKCTKAYQIPDTNVTIEE…
DN21740_c0_g1	MGIHVANLYNKMTGPYFGMFILDKPYFVIKDPELVKMVLVKDFNYFQNRTVFSNADNEPIAAHMLFVSKNPEWKIMRNKVSPVYTTGKLRGMLLLINEVGEELKSYLSKNCLDGKCVEVKEICSKFTTDVISSCAFGINAHSLDAEGQFRKIGRMIFDFRWKIIVPQLSYFFAPELVRLFKMKFIDPEATALLQNAFMKAINERERRQFKRNDLIDILVQLKNEGGFCDDFKFDGIKIVAQAVQFFLAGFETTSSTIAFTLYELSLNQKIQEKVRAEMNVCLQKYGGFTYESFQEMKYLEQCILETLRKYPVLAFLDRMCMADYKVPGTNVTLEKGTRVYIPTFGFNYDPKYFPDPHKYDPDRFAEMECQKRHPYVFLPFGEGPRICIGERFGLLATKA…
DN21886_c0_g1	SCLAMLVILTLIIPVIWLLYLCVSFQYRYWSKRGIIGPKPKLFLGNITDALRFKKSLFQIHYEIYCQYPHLPYVGIYNFLSPSLLLRDNEIIKNVLNSQFSSFSENKFFTDIHLDPLFGRNPFVLKGEAWKTHRSYITSSLTSGKVKSYIPVVCCVAERMIDYINVENKIDTQAAFSATELCQKFTTENVANCCFGINAQTFEDQDQKFLKMTQTISGLSALENFKILLMFTSPLISKLLRFSTISSAKTEELVYYVTEILKYRTETSTTRNDFLDMMRDIPKLKGEEKFTIIDTVAHCVGFLIDGGVTSSIALLYCLYELAEHPQHQEKLKLEIDSTLHKYNGEITYDAIQYMTYLDAVLNESLRLHPPFPFYEKVCTKECALKGDGDKDLLMEKGCS…
DN22136_c0_g2	VEDGKIVGDKDGSVGLTMNEIAAQAFLFYLAGFETSSTTISFVLYELARHQAVQDRARDEINQVLKRHGGNITYEALIEMKYLQQIIDETLRLYPPVTILERHCKRE
DN22136_c0_g3	MLVEIFCVCLTIFLVFLVYSKLIYSYWDKRNVPCIPGKFPFGSVIDLIRQKQSIGELIRSFYNEAKKNDWPHIGIYFFVKPVYVPVDLNILKHILQSDFEVFTNRGSYYNEKSDPLTAHMFNLEDERWRVLRQKLSPTFTTGQMKNMFHTVVETSKDLKQIMNESCNNGSGMEVKEVAARFTTDVIASTAFGITCNTLKNPDSEFRAKAKEVVSQDWWSFLTIVFTQCFPYELLKFFGMKSFRPSGTKFFKDLVEDTVNYRETNGIHRKDFMHLLIQLKNRGKIVEDGKIVGDKDGSVGLTMNEIAAQAFLFYLAGFETSSTTISFVLYELARHQAVQDRARDEINQVLKRHGGNITYEALIEMKYLQQIIDETLRLYPPVTILERHCKREYKAPGTDV…
DN22699_c0_g1	MFLLIALCFMCLCILLNHYWTKRHLYLLALRLPGPPALPILGNALTFFCKREDRLNAILKLTVAYPSPLRIWLGPKLIVFIKDPDHLQTVLTSTKMATKDSLYRFLEPFLGRGLFTSSGPHHRSHRKMLQPLFSPKVLEGYSHMFQKHATILVETLRKNVNGPAFDVLLYLHDSAFVSTMDILVEDRNDHSVDYKDIPEFIRRFYDLFINRVTTFWLHPDWVYQKTKQYREQEEMKKIAVTMTKEIAQKRVPDILTRLEKKKLELIPECNNNSEQRFSSMLEMMIEMAINNPNSLSEADIIDHMMTFVATSQDTQSSAIAFTLWMLGMHPNIQEKVFEELKEVVGEIPNAIDYSHLGKLKYMEMCIKEAMRLFAVGPFILRVTEEDFQIDKWKIPAGCT…
DN23156_c0_g1	MLHLLCFTPVTALLTACFLVVLFLMVRDFLKSRGRNEEKDELPQPPSPKGYPIIGHLHLLGGYEVPYQAFTELGKKYGSVLKLKLGSYDCVIVNGQKNIKEALVTKGHHFDSRPNFERYQQLFCGNKENSLAFCDWSDTQKVRRDMLKAYTFPRAFTNKFNSLENIISSQVHSLLAGITEEAMEAKPLILQHCANIFTSHFCSKSFNLNDPNFLRMVENFDDIFWEVNQGYAADFLPFLLPLHYKNLQHINELTHNIRDFVLDKIIESRFDDYTNEEPADYVESLIQYIKTEDGNDLTWDMALFALEDILGGHSAVGNFLIKLLAYLVKEEEVQRKIQAEIDEVSSTGDGFREITISDRAQMPYTEAAIFEAIRLIASPIVPRVANQHSSINGYRIKKG…
DN23243_c0_g1	MAVGRPVPTKIAKKCRYMFTSWVSLAGHNHPLVRRALSTMIRRFITNSNIKQQCQRSVSSAMEKLQEIPSPMGLPVVGTTLALIAAGGAPKLHIYIDERHKQLGPIFRDKIGPIQAVFVSDAECMRKTFSQEGKYPKHMLPEGWTVYNQMYGCSRGLFFMDGEEWLQYRKIMNKLLLKGDLGLIESACEVVSEQLVNKLQDLMKHSEVVPDLESELYRWSLNVLVSILMGPQCFKCFQDQLSHGLNDLASTVHLIFQKSVALQILPASIAAKLNLGVWKSFVEVVSEALKKANDLVECLLDDFPIEDGLLRKMEQENVPRSMIVRIVADLILAAGDTTAYSMEWILYLIAKHRDTQLRLRSELQTDGSPQLLKNVIRETLRLYPVAPFVTRYLPEDGTI…
DN23262_c0_g1	MLCTLTAAGIVLICLIHWYLREYSRYNSTLECIPGPPMLPLVGNALDFRSWAEFLEKAKLFYVKYGPVFKIRIGPIRPTVMVCDPKLIGFVLSSSKYIEKSSDYDYFRSWLGNGLLTSSGSVWRVHRKMITPAFHFKILEGFVSVLDANANILTESLKKEIGKSSFDIYPYVNLCALDSICETAMGVSINAQKQENTEYVKNVKEICKIFSERSVSVTSILFKPIYYLTNTYRREKEALKVLHGFTRSVIQKRKQDRSKLGRTTDVNEYGIKTKTVFLDLLLDAKDGEGNVFSDEEIREQVDTIMFGGHDTTSTAISFAVYCLAENPLVQRRVYEEIQSVIGDCHTTLEYADLQNMRYLEMVIKEVLRLYPSAPLFSREVQEEVLFDGLVIPEGTELCI…
DN23343_c0_g1	MFITLIITAVVLIYAYFKWATNYWKRLGVPYVAAKFPFGSMGSPLRSKKTIGFKLKDIYDELKRRGAKAGGFYLMASPQLMPVDVNVVRAIMNKNFQSFTDRGIYHNTTVEPLDAHLFFLGGKRWRDLRVKLTPTFTSGKMKMMFNILLECGGPF
DN23445_c1_g1	MSRVIWGAVRRQWASDAAKAVAQNAYPRPMPEPPKTVDAVTKAEAEALHPQKMSMERDIAAKSLPFDEVPGPVVLRQIASFWKVIPVMGTEVTASTLQYMLSAGKIFGSQLAWGRNLRLFRWLFDEYGPVVRLHGPFGGDVVILNRPEHVNAIFQNEGPYPVRSCLDCVEKYRLKYRRYKLAGPFIMSGPEWESLRKSIEQPLQEATVHHFDKIESACDDFIARVSRIRNRQEEVGPDFKTEIYKWALECICSVTLKRKVGFLELQGLSSASEPARMLESLIDATDAIRRCENGLHLWKFVETPAWKTLVRCCDTIDGIVNKYIQRSQEHLRSMKTTAPTPTKLSLMESLLLKEGVMPEDILTVILDMLLIGVNTTVHTVAFLLYHLARNPRAQHKLYD…
DN23606_c0_g1	IRYCWVNKTTLSLHKMNLVGAYYMWWLSVLVSVTAVFIAYFKYSLKYWEKKGVPNVEGSIPFGSVSKMILQKCAIGEQLRQFYNEAKSRNLPHIGYYFITKPTYVAVDPLIIKHVLQTDFDAFTNRGFYHNEKDDPLSANLFTLNDGKWRTLRQHFTQTFTSGQMKNMFQTLADTSVGLEDVMVEHSDGKTMNVRDVVARFTTDVIASCAFGIECNTLKEPDSDFRKYGRRIFERSIITTMKFFMRLVVPDSVMRFFKFKSTKTDVEKFFMEAIRETALYRETNDVYRKDFMHLLLQLKNRGKLVNDGKVTGKKEGGVDLNLNQVAAQAFLFYVAGFETSSTASSFTLYELALNQHLQDKVRREIREVLERYGGKITYDAIMDMKLMQRVLEEALRKYP…
DN23725_c0_g1	MGVLFSIAEIIIAFGVIICAYIKWKQSFWKRKGIPHLEPEFPWGNFGNVFNFKEHFSIPMKNIYQEMKSKGIKCGGISILAAPMLITADLQVIRSILSKNFHSFTDRGVYHNEDCEPLDGHLFLIDGAKWRNLRVKLTPTFTSGKMKMMFNILVECGDPLLKTLNEYADKEKPVDIKEVLECFTTDIIGSCAFGLDCKSFDGEDTEFRIYGRKFFQRSIKRQFQLNLAINFPNVAKKLGFAATEESISRFFVRVVKDTVEYRQKTKFERNDFMQLLINIKNAAGDGFTLEEVAAQAFVFFVAGYETSSTAMTFCLFELAQNPDIQDKLRQEINMVLDKHGGKFSYESIQEMKYLGQVLEEALRKYPPISALTRNCTQDCFIEEAG
DN23930_c2_g1	SRAVYHLRKCESASSVIIVHIFSIPQITTRCSSESLYLIYCYLSGYCVLIRLLCRVNNSVLSPCSIDETARKMWIILILTALLIYATLKYLTTKDLPPGPFSLPVLGYLPWLDPKAPYDSLTALSKKYGSIYGLHLGSVYTVVLTDPKDVRTALAKEALTGRAPLYVTHGIMKGYGIICAQGELWRDQRKFIHNCLRQFGATKISPKREKIESIIKGEVDNFLQYVVQKRDPAVFDPEDALRHSVGSVMNQLTFGKTWAIDDETWKWLQHLQEEGTKHIGVSGPLNFLPFLRFVPKFRRTMDFLMEGKIKTHQFYQKLIEEQEKNDGSGENPESLISAFLKERERRRDSPDIDKFYNDQQFYHVLADFFGAGLDTTLTTIRWYVLFMAANPDVQLKVRE…
DN23957_c0_g1	MMETVAVLLVFSLTILYLWHKWSSGRVLSLLKDIPGPFAIPFVGSVYCLKLTGKTSAVLTMEDISRKYGPRVKLFVGNRTILLLSDPSDAKTFLNHPQTLHKPKFIYDHFKEVLGNGLTTANGEIWRQHRKLLNKTFNTARINEHVDTFQKGAEKLVSSLSSSTGSDIDLEPIIYKSLLASNTEILFGYYADDDEKEHTYKVNSRLNEVIGQKTNNILYKADLFCLTPLGRELRALISKTYTFADKVINKGKLKLEKSNCDGNNNTVVDVLLNSSIIGMQDLRDEINTFIGASTDTSTMAICSSLILLALHPAVQNKLFEEILSILGPEGPVDVKNLKVLEYTEMVVLEALRLLPVLSIFGRQNPFDVHLSNFTVPANTIVLVNSFNMHRNEKYWPEPL…
DN24025_c2_g1	FIPVLGLQHDPEYFPDPEKFDPERFSDENKGNIPAYSYLPFGEGPRNCIGARFGQMQSKVGLALLVKNFEFSLNGKTITPLKTVPRSIVLAAQGGIWLDVKRIH
DN24171_c7_g2	MFFAVYMLLSVSLALVMYYKILKGFKGLDDVPGPMVIPFIGSTVAVRSKENDNFTTIQNLHKQFGKVLKLWTIKMKPIVISADADVNKAILSSPKLIKKSSFYENFIPWLGTGLLTSYGSKWHTRRKLLTPAFHFKSLQSFVETFKSCGDILIKKLQQEVGKPATDIHKLITLCALDTICESAMGIKVNAQFDEDSVYTKTIDEYLRIALKRKLSAWKTFNVLYKYSDDYKKSEELVRMLHQFTGSVITQRKNELGQEKGHSKSTKMSRKTAFLDLLLEINSKTDYLLSDEDIREEMDTFMFAGHDTVSSALSFLLYEVARHTDVQEKIVDELKETFGNDFSTDLSYEGIKRMQYLSCVIKEALRLYPPVPVMERGITDDIVAGNYRIPRNVTVMINVF…
DN24183_c1_g1	MLMFILIAVLIIYAYYRYNREYQKHHGRLKNFVGPREIPFIGCDVVFCSTTELLPKLQQYMKDYNDLCKVRLGPIRPVLFTADLKLLELLLTSSRNIEKSLDYRFLYKWLGTGLLTGGGAKWRKHRKLITPAFHFGVLEGAIDVFNSCNNIFIQKLKKELGKDSFDIYPYLTLLSLDIICESAMGTSINAQDNSESEYVKCVKRMNLTVIERTLSVLKMYDFFYQFTKTCREEKRALNILHGVTKSVIKSRRHQIAGTESDFQDDFNFRRHKSFIDILLQAKDSNGEPLSDNDIREEVDTFMFEGHDTVSSTLGFLVYSVAAHPEIQNKILDELDSIFGNDYYRECTMHDLQSMNYMEMVIKETLRLHPAVPFYARELQEDLQYGDKILPKGASVTMVA…
DN24256_c0_g1	MTAVIVLLAIVVLSIIWLLQYSQKRPKNFPPGPPRLPIWGSYWFMLKEDYYLSHEAFIKLGKQYNTNILGLYLGDIPTVVTLDHSLTKELLTRDEFIGRNDTIITRTRALGQKLGIFFVDGPYWKEQRRFMLRNMRDFGFGRRSTVMEDTVTDEVKYLIDLFTRNPNESEKDICRKRGQLLFPDTLYGTFMNALLLSVASTNFDNRLPLREFARAALRIQRSGDATGCAISITPWLRYIAPDLFGYTPSVVDNATMLDFLRAIIAQHRETYVAGHNRDFIDTYLEELHNNADEYSSFSDDQLLLTLLDVLFATAIACGHTMNFYFALLLNNTDVQAKIQTEIDSVVGRSRLPNLDDRRLMPYTEASIKEAIRITPINPLGIARRCIADCIMGGYFIPKG…
DN24262_c0_g1	LIISVITFLLYTKWWAHTYWTRLGIPQIEPTFLLGSAYDTLKNKENLSITIANLHAEIKKRGLKYCGLYFFTKPVLIVSDLEVIKTILVRDFDHFEDREFYKNEKDDPLSSHLLTQDGEQWRNMRRKLTPTFTSGQLKWMFDILVECNKHVPNILDKHVNGDPVNIKHVFERITMDTIGNCAFGINCNSLVNPEAE
DN24262_c0_g3	MLLISDSFWTNALGTILISLFTFFVYTKWWAHTYWTRKDIPQIQPTFLLGLVYDTLKNKENVGMTFAKLHDKIKERGLKYCGVYLFLKPMLIVSDLELIKNILVKDFDHFEDRDFYKNEKDDPLSSHLLTQDGEKWKNMRKKLTPTFTSGQLKWMFDILLECNRYVPNILDKHIDSDPVNIKQIFERITMDTIGNCAFGINCNSFVNEDAEFVKYGKKAMDPGARQIFFLIVLNLIPYNTLNRLGMRITSKDVEHFFMGVVRETVKLREEKTVYRKDFMQLLVEIREKDGLTVEDIAAQAFLFFLAAFDTTANSLAFAMAEISRNLEIQDRLREEILNVLEKYDGKITYDAIKEMEYLNCVLEETLRKYCPVSFLLRKCTKDYTIPNTNHLVKKGLSVV…
DN24262_c0_g4	MLPPFSDSVWTNVIVTLIISVITFLVYTKWWTHTYWTRMGIPQIQPNFLLGSAYDTLKNKENLAMTIAKLHAEIKNKGLKYCGVYFFTKPILIVSDLEVIKTILVKDFDHFEDRDLYKNEKDDPLSSHLLTQDGEKWRSMRRKLTPTFTSGQLKWMFDILLDSNKYVPNILDKHVDGDPVSILHVFERITMDTIGNCAFGINCNSLINPNAEFLKFGKKAVDAGLKEIFFFIILNLVPYNILQRLGMKITSEDVEKFFMGVIKESVKLREEKTIYRKDFMQLLVEMKEKDGITLEDIAAQAFLFFLAAFDTTSNTLAFAMAEISRNQHIQDRLRKEILSVLDKYDGKITYDAINEMEYLNCVLEETLRKYCPAPALERKCTKDYTIPNTNHLIKKGILV…
DN24281_c0_g1	MSFRKLLIVRAFHNIKRSYATERNDRNYSTALGYLHDVYDPDESIEHVDKETTMSPKAYSEIPGPKELPLIGNAWRFAPVIGQYKIQELDKVMWSLWKEYGKIVKVGGLIGHPDLLFVFSGDDIRKVFRREEGMPHRPSMPSLHYYKQHLKKDFFEGNAGVIGVHGPKWDEFRKQVQQILLPPTTAKKYIEPLDVIATDFLQRMEESLDGNQELPENFLSEIYKWALESVARVSLDTRLGCLKPDLPKDSESQRIIDSINTFFWNVAEVELKFPVWRVYQNKAFRKYIGALEDFRTLCMKYISQTMRKMETKNYENTKEENISIVERILLKTGNPKLAAVLALDLLLVGVDTTSIAAASTLYQLSKNPEKQEKLFRELQTIIPDRNAKIDSFAQENMSY…
DN24294_c0_g1	MFSKLLRSLAVSRNGVRSASVGVEVETHNVDEKNVLLNAMPYEELPGPKPLPLLGNTWRFLPLIGNFQIEHVDKVSKKLYQKYGPIVKMEGLLGRPDMVFLFDADDIEQVYRQEDVLPMRPSMPSLNYYKHVYRKDFFGDCAGVIAVHGPNWQNFRSKVNQIMLRPQAAKMYVKSIQDTADEFINRIRRIRDDKHEVPDDFLNELHKWSLESIARIALDVRLGCLQDEAPEDTQQMIDAVNTFFINVPILELKIPFWRLFRTPKFKQYIESLDVITNVTMKHVRQALQDLNDRNEDQELSVLQRVLEMDNDTKTACVLALDMFLVGIDTTSNAVASILYQLALHEDKQALLRQEIEEVLGAGVLCNDKLEEMHYLKACIKETMRMYPVVIGNGRCTSRD…
DN24380_c0_g3	MFAFTLLSAFSVVLFCVYLYFKWCLLYWKKKGVPTIQTSFPFANLSPIALGKLNINDALKEYYDTFRKRGQKYGGLYFLNGPVFFPVEVQLVKDILTTNFHQFVNRGAFKSKEYLLSENVFMEEDSTWKSMRAKITPLFTTVKLKSMYKVVKLCCRDLVSVVENKEGTTFELKDLGIRFNIDVVSHLMLGLEGNALREQDSDFQHIAEKTIHHTPWEIIKTLLTSNLRDPGSLFKLLVINREVEGFFKTVVKKSKNHENNIVTQHFMKLLESGQVSDDEVAAQLFVLFTAGFETSSTALTLALYELAKNEELQEELRKEIVENVGRDIEQFDYDKLMGLPLLDKVIKGKKKDFKVSTYSIALTLPETLRKYPPVTFLNRKCNSDYTIPGTKIVVEKGTP…
DN24380_c0_g4	AFIEIQLIFQIHMCLIHQDLMMKARLCPLATYHSAKVQEFVQVNNLSNMRNPGNLFKLSVINKEVEQFFRAVVKTSKRSNHNIVTQHFMKLMEDGQISEDEVTAQLFLLFVAGFETSSSLLTFALYELAKNQKLQDALREEIMSGSLTFINRMCNENYTIPGTNIVIEEGTPLLISVYGLHRDPSYFPNPEVFDPSRFDDNSQIVPYSYIPFGEGPRTCLGNS
DN24828_c0_g1	MEVEAKDLFTRYTNDVIASTSLGVRCDSLRERNNAFYSMGKKMTTAFNSFSANLKMMVATILPQLLAITRIGFFPKDCTHYFTKIVLETIEKRTRENIIRPDMIHLLLEARKGNLKHETNKADESTGFATVEESDVGKTHRSLSIELTDETIVAQALIFFFAGFETSTALSFMALELAINADVQHKLIDEIDMVYKEYTDDVPYDVILKMQYLDQVVSETLRKWSPGFHTDRACVKDYVIEPTKEGEQPLYVEKGSLIFIPIGGIHFDPKYFPNPKKFDPDRFSEENRSSIVPGSYMPFGSGPRNCIGSRFALLEMKVLFYHILSKFEFVTVKRTCAPIQLAPALNLRVKGGFWIGLKPRNITACT
DN24929_c2_g4	RICISYAQFPVHFALLQVPIPSSDSAFFTDMFSVVGSIKELWIYLVIILTAILLIHLKSWIRAVYLAFTLPGPTALPFLGNVLLIRDSKRLEELANTAYEIYGPVFRSWVSVVPFFHIFEPNHIQLILGSNRHTDKNFIYSLMHNFLGSGLITSNGQTWKSHRKLMQPYFHINILETFIAQFSQCAEKLADNIEPNCDINITSYINNCVLDILHRTILGVDPYKIGKDHQKSPFRDGQVLVTYRVTHPWLLLDAPFQFTKNGQKETQQKYRLRAYTKMVLENKRQVKQVTPKEFNSLIEMLMEISDNNPEFTEDDVINEACTLMLAGQDSVSSSIAFVLYHLARHPDVQEKLTNEIMAVFDKYTTLDIEKLRSLVYLEQCIKETLRLCPSVPMIARRLS…
DN24990_c0_g2	MAFAWTEVCLALITVLVLVICCVNYLFNYWKRKNVPYIEPSLPFGNLKRLVGGQSIGLLSTDFYEEFKKGGCGYGGVYALLDPLLVVLDLELLKNIMSKDYQYFINRGVYYNEKHDPLAADLFNIGGSRWKNLRTKLSPCYTSGKIKSMFDTMLQCCCCLERVVQKVAEKGEPLDVKEICGCYTTDVNIECSFGLKSNSLENPEEQFRKFGKEFFLKDYLKEIKHFISVANPKAARLIGIVTRKKEVTEFFKNSFETAVKLRDSPENQREDLLQQLIAIHKTEENGFTKKELLAHCLNFFTAGFETSSATMEFCLYEMAENPQIQRKAREEVKRVAAQFGQKITYEALANMKYLGQIVDETLRKYPPVPTLNRECSIDYTIPDTDIVIEKGTRVLIPAY…
DN25126_c0_g1	MFVYGVSWLWSTVFEEATCGILAVFLSVLITVRMLQLLKEASSLPPGPWGFPVLGCLPFLKGDLHLHLLDLTKKYGSLISTRLGSQLIIVLSDYKMIRDAFRKEEFTGRPSNEFTSLLDGYGVINTAGKLWKDQRRFLHDGLRHFGMSYIGSRKTQMENRIMNEVEEFLCVLKARKNNPVDLNPVFAVSISNVICDIIMSVRFSHNDARFTRLMDLIDEGFKLFGSLEAAVFIPILKYLPGTQKTRQKIAQNREEMAQFLQETIDEHRRSFDPSNLRDLLDTYLFEIQKANEEGTGHNLFEGKDHDRQMQQIMGDLFSAGMETIKSSLQWAVLFMLHHPELMRAVQEELDQVVGRKRLPRLEDLAYLPVTESTILEVLRRSSIVPMGTTHAPIRDLKMN…
DN25134_c0_g1	DTDFRKYGRLTFANNAENYSKVVLMQAFSANFLRALRVKLINNEVSKFFKSVVYDTIKYREENNVYRKDFMHLLLQLKNRGRLVDDKRVNGPKEGTTELSDEELAAQAFVFYIAGFETSSAATSFALYELALNQKIQDKVRDEIYEVLGRHGGKVTYEAVMEMKYMHQVVEESLRKYPPLPVLDRDCVKDYKIPGTEVVIEKGTHVQISAFALHRDPDNFPNPEYFDPDRFSDENKKNIKPFTYLPFGEGPRICIGLRFGIIQTKVALCVMLRNFRITLNEKTKVPLKLNAPFFNLGTSEIWVNVEKITV
DN25134_c0_g2	LVALVVYSKHALSYWKRRGVPSVPATIPLGNMKDLLVMKKNTLEVLQDLYDEARANAWRHIGIYFFLRPIYLPRDPEIIKRILQSDFDSFTNRGFYYNERDDPLSGHLFTLDVGKWKPLRQKFTQTFTSGQMKIMFQTLTEVGDTLEEVMEQHSNKKPLDARDTVARFTTDIIASCAFGIKCNTLMNPDTDFRKYCRITFDNNAENYS
DN25273_c0_g1	PVTMTPLTKTIQNRPKCVSLSQLFSKQVLINMGTTFGVYLLLFIPVAIVWYKVRKWLKVWYALSKIPGPYCYPLVGNIPQIKGGTEQLYQSFREFSSRFKIYRLWMCYVGSVNLTLAEDIEAVISSTNNIKKGRAYEPLWGWLRFGLLTSDGSKWHTRRKILTPTFHFAILQQFTNIFVQQSQILTQELEAASKNKHFIDVVPIIVTYTLNSICDTAMGIKLNMKNKKQLEYKRTIEEFGAILVHRISRPLLYESFTLFFSPTYWRERKTANALHEFSSNVIEERKRTFDGSKTTKVDDENFGKKKLAMLDLLLSAKAEGLGIDDQGICEEVDTFLFEGHDTTSICLGFTLMLLANHKDVQDKVYDEIIEVLGTSDCLPTYQQLQQLQYLEMCLKESLR…
DN25293_c0_g2	DILQCSAALTMLAILIISVLLPSIIFSYFQWKYTFWRRLGIPYLKAKFPMGCISNPLTNPTQLGVDFANWHMKLKMSGYKYGGVFMLCVPVLVVTDLELIKNVLVKDFSHFMGHGFYVNAEDDPLSANLLSVDGQKWKNLRAKLSPTFTSTKIKVMFQTFVDCSREFEATLSLHATKGEAIDVRNFFACFTTDVIGSCAFGIECNSFKEKDNAFRKYGDLIFENSALEYLKQTFMFCLPDVSLLLRLTNTKPEVSNFFLNLVKETVNDRINNRHKRNDLLQLLIDISGGSDGFTLDELAAQVYIFFLAGFETSSTILTFCLFELSQNQKIQDRLRSEVEQILEKHGGNLTYDALKDMKYMDQVIDEALRKYPPLPVLFRECTKDYTIPETNVLIKKGTK…
DN25293_c0_g3	LTILICVLLATVIFAYFQWKYTFWKRLGVPYLEPKFPLGCVSNPLTNQTQLGVDFANWYKRLKRRGCKYGGVYMLCVPVLVITDLELIKKVLVRDFAHFMDHGFYANEKDDPLSAHLLTVRGQKWKSLRAKLTPAFTSGKMKMMFETLVSCSRELEAVLSVYASNGEVINIKSFFAHFTTNVIGSCAFGIECNSFKDQNNPFRKYGNLIFENSVLDNLKELFMFCLPKLSLLLRFKVVKAEASDFFLKLVTETVNYRNKNSYVRNDFLQILIDMKNSGESGELTLTELAAQVFIFFVAGFETSSTTGAFCLFELSQNQEVQDRVRDEIELVLKRHDGKLTYEALKEMKYMDQVVDETLRKYPALSIIFRECTKDYVIPETNTVIRKGTKVTVSSLGLHH…
DN25293_c0_g4	GVFALAFSAYIKWIQSYWKRKGIPNFEAKFPFGNTGNPFTRPVPFTLEIKDLYLEMKRRNYKYGGITSLTRSSFIPVDLDVIRSILTKNFQSFSERGLFHNDEVEPLDGHLFNISGKKWRDLRVRLTPTFTSGKMKMMFNTLVDCGQPMIKSMEYYADEGKAVDIKEMLACFTTDVIGSCAFGLECNSFKEKDSEFRKYGRKVFTVNLRKMAKIMFAFSFPNLAKKLGISLTDDDVSAFFMKAVKDTVEYRQTSRFTRNDFLQLLVNMWDSDGSGNGFNMDEIAAQAFVFFI
DN25382_c0_g1	MYLLFFIIALLVITMVTSWTIPVYKQRARAMEMLRDIPGPFSLPFVGSLTLWRYISKSDYLESFWKFCQPYGPYILGWVGNTAALIISDPTDVRTVLSRVSKTKKDGYTIHDVKRFSGNGLLTADNDLWKVQRKTLNKLFRSHRLEQHVATFQKHAEKLVETLSNQRTPDVDLWHTFSRNSLSVAYDTLIGPITVTNEEVVNELGTWVARIGEIAGMRMIYPILRIEFLFEFLTPWGKEFKVLLSKFRAFIWQVIENRKPLFNEEQFDQDNSTMIETLLKESCSTEQIINELATMTAASSDTSATVLAYAMIALGLHTHIQDNVYCEVMNILGPRGAVNSENLNELKYTEMVILETMRRFPIVPFLTRVPLTDLKLKSFTAPANSLIILNFLSMHRNEK…
DN25448_c1_g1	MLWLIVSIIIAYLLYKYAYKPTLYWKEKGVVYQKPVWPILGNVGLNLFLRRKPFYDIVIEIYNKFPRERYFGVIQFMRPTLVIRDLDLIKQITIKDFDHFTDHFSLIPVEADPLMGSNLFAMRGQKWRDMRATLSPAFTSSKMKGMFTLMSECAKDLTSYFLEEANGKEMEVEMKDLVSRYTIDIIATTSLGIKCDSIRERDNDFYKMGRKMMKFNSLAALVKTIIASNVPKLFAMAKLSFLPKDCVSYFKQIVVETMEKRTREHIIRPDMIHLLLEARKGNLKHESKTDGSAGFATVEESEFAKTHKSLSVELTDDIVTAQALIFFIAGFESTAAMMSFMGLELAINTEVQQKLLEEIDAVYREHGDNAPYDIILNMAYLDQVLCETLRKWTPGFQMD…
DN25575_c0_g1	MFFVILLVFIGVVAFLYFDTRKPQGYPPGPRWLPFFGNFIYFRRRLRSLGYNHLVWQELSEKYGNLVGLRLGRDLVVTAFGATAVKEILTREEFNGRPDGFFFRLRTFGKRLGIVFSDGSHWEKQRKFSLQHLKHFGLGRREMESRIDEEARDLVDMLRRQCSGPILINNTFDISAINVLWAMMAGERFNLDDARLVKLLGIIHDAFKVVDISGGLLNQMPFLRYIAPKACGYTQTIHTLKRLWDFIEETISEHRRTVSSAHARDLIDAFLLKMEAKSPANATFTDDQLISLCLDMMMAGSETTSTTLSYCVIYMLQYPDVQKRVQKELDQIVGRDRWPTLQDRTRLTYTEAVIMEIQRRTNVPPLGISHRAVSTTYLFDYRIPKETIILPSLYSIHMD…
DN25601_c0_g1	MAFWISAAWLLTNLLSLTALLLLVLYFYFSRNHKYWKSRGVPHIEPLPLVGNLWSLYTGRAPLGIELGNLYKKFDTPYFGIYVLDKPYLVLRDPNIIKNILIKNFSVFSNRNFGGDLQADPMAANSLFIMKNPDWRALRIQLTPVFTSGKMKMMMPLMNECGDSLHQYLQKASVDEVVEMKEVCSKYTTDLIASCAFGIKARCFEVENCEFRRAAGRMFHFNIKRAVELFSYFFAPKMVKLFKLKFMDNVSTKFFRSVFMDTIRHRTEQELKRNDFVDTLLSVRNNAAAGFKFDSDRMLSQAITFFTAGYETTSNLIAFTLYELCFHPDIQERLRLEIIEKIQSHDDIITYDAIQDMKYLNMVVSETLRKYPFGPFLNRHCDENYVIEETGLVIEKGIS…
DN25671_c0_g1	MDFVTILFAVLVIFFTFIYTYFKWNYTYWKSKGLLYIPPRIPFGSRIHQPSKRLCSGLRIKAWYDYLKSRGVRHGGVYLFASPMYLPVDPEIIKVVISKDFNYFTDRGVFNNARKDPLSAHLISMDGTQWKKWRSKLTPTFSTGKMKMMFPTLVECSESLEEAVVRACQASEATDIKDLAGCFTTDVIGSCAFGLDCRSFKDKDAPFRKYGKLIFTFSKAQSIKRMLSFAFPNLAKAMGFRIIKKEVSEFFVNVVKDTVAYREANNICRRDFLQLLINIRNGVGIEDFNQHAEEAKKMTIEQMAAQAFAFFAAGFETSSTTMAFCLYELSLNQDIQDKVRNEVKDVLKRYNGEITYDGVQEMKYTEQVLEETLRKYPAIPTLNRQCTQDYKVPETDFVI…
DN25706_c0_g3	MSHSGNRYTYNALKTATGLSTVGVQAAKSGYFCKNMAITAILLALPLIIFSVWYKWNHSRISKQLKDIPGPFIIPFFGSVFFLKFTRNTNFISRIHSLHQTYGPHVKLFIGNSPIISISDATDNKTYLNHPKSVHKPKILYHDFKLALGNGLPTANGDIWHSHHKILSKTFNAVRVNSSIDDSQKEVEELVISLSPSPATYIDLELEIYKCLLILNTNFFFGHGIEDPERWPEVTEIITRVGELIGLKIFNPLFKIDSIFNSTPLGKEFRTLLLQGHKFAEEIIERSRSNMRNGHYGSYINTVVHLLLNAECNKQDIQDEVLTFAAASTDSSTRTIGAALVLLALHPATQDKLFIEILDVLGPTGLIDKENIKHLKYLEMVVLETQRLFPAVPFFGRQN…
DN25747_c1_g1	NKCRSILLLAALVHCARKFVFAGFRVITSDKCRTMVLVLYFSIILAATIVALCAYIKWVHTYWYRKGVPHIKPQFPLGNMGNIFSDFKPFPLEMKDVYFEMKRRNYKYGGIMTIVSPTFIPIDPDMVRSILTTKNFYAFSDRGVYHNAEKEPLEGNLFNISGTKWKELRMKLTPTFTSGKMKMMFSTLVECGQPLIKSMESYAKAAEPVDIKEVLGCFTTDVIGSCAFGLECNSFSGKESEFRKYGRKVFQVNAMKMAKLFISFSFRNLSRMLGIVITDKDVSEFFMKAVKDTVEYRRKNKVARNDFMQMLVNMWDSDGSGSGFTMEEIAAQAYVFFVAGFETSSTTMTFALYELAVNKDIQTRLREEINKVLDKHDGVVSYEGIHDMKYLNQVLDESL…
DN26246_c0_g1	MIFNVILWCLFILLAVLFGVAAYYKFVLTKYWDSRGLPSLKPHLPIKVFADPGKSKAGVGEAFKRFYDSIKSRGLKHGGLYISFVPIYMPVDPKIVGNILVRDFNSFTERGLYYDEDIDPLWANLLVLRTEKWKVLRPKLTPSLSSAKIKSMFKNLLECSHALSEIVEKHAAEGKSVNVKQIMCSFAIDVIGSCAFGLECNSIKDQNSEFRRHGLSFYTDTIVIGIKSCVGIAAPWLARLLRFRAVSKDDTDFFLRVVKETIEYRIKNNYTRKDFLQLMIDMDKGNDAMSTKEIAAQVFIFFAAGFETVASTLLFCLYELAINQHIQERLQSEIKDATAKYGDEITYDALQDMKYMQQVIDETLRKYPPVPVTMRECTQDYAVEGTDVVLEKGTRVMPC…
DN26435_c0_g1	MDPITLLLLLVLLMIPSAVLLKAYFKKRQLAYYVNKLPGPPVYPIFGTAYEMLRTPRNQLFSVMRKRVQTFAPLFRSWYGSYPAVHLMKPEHIELVMGSTTNITKGPLYKFIMPWLGTGLLTGTGLKWHSHRKLITPTFHFKILEHFQEVFDEKGHMLAEQLSPKANGEIFDVYPFITHCALDVICETAMGVQINAMRGSSSEYIKAVYGYVENFPYFQTSVLEVQREISQNCVSFTESANWPFRGTTTRISIT
DN26435_c0_g2	SDDLLMGRKNRLAFLDLLIEASKGGSVLTDTDIREEVDTFMFEGHDTTTAGICWSLFLLGNYPDVQERVAQELDDIFNGDDRSITVRDLGEMKYLERVIKEALRLYPSVPFISRTLSEDIVLDGHKIPASCGVIIHIYDVHRDERYYPNPERFDPDRFLPENAKSRHPYAYVPFSAGPRNCIGQKFAMNEEKTLIASIIRKYRVRAVEKQESVKLMSELILRPQEGIRITLEPRYPLLEQ
DN26679_c1_g1	SLSDVYKIISRLSEIIGLKLSNPLYRSDFLFYLTALGRECKMLFSKAHSFAEKVIDQGKFKLKNADYSGNYNTVVDLLLNSRMSTQDLVDEIFTFAVASTDTSTMVISTSLILLALHPAIQDKLLEEILCVLGPQQPVDIENVKYLEYTEMVILETLRLFPVIPFYGRQNPSDVQLSYFTVPANTTVMINVFNIHRNENHWPEPLAFKPERFSPENSSNRNSDAFIPFATGPRMCTGSKYAILQATIFLANLIRRYKVSTSYKSVEDVQ
DN26682_c2_g2	MSVPFILLSTASALFLVFAVVRVRRWFINRAIINKMPGPYSQYIIGNFSDFIGAPDEVFKKIRLLAARFKVYKVWMGYTSAVNTYRPDDVELVVANTQNITKSLMYKPLWGWLNTGLLTSGGKKWHTRRKILTPAFHFSILQQFTDTFIQQTENLIKKLEKHVGDEYVDVVPYITNFTLNSITETAMGTKTDENNPKQMAYRKSMHEFSKLVVHRILRPWLYPTLTWMVTPEYWYERKLIKTMHAFTDNVVRERQNLGGISKDKDQRKRRLAMLDLLLSAKNEGIDIDYYGIREEVDTFTFEGHDTTSVSICFTLLLLASHQDIQDRVYQEIDDIFYRSDRPATYEDLQNMSYLEMCIKESLRMYPSVPLISRLAGADLETFDGYKIPKNTHIHIHIYD…
DN26728_c0_g1	MSLFDHIGLVTTVVALAVVFLVYFKHSLSYWKRKGVPSVSSAIPYGSVRELVMGQTAMGELLQRFYNEAKSKKWRYVGYFFFTKPKYLVVDPQIIKHILQADFNVFTNRGFYHNEEADPLGANLFTLDYAKWKPLRQNFTQTFTSGQMKKMFQTLVNASASLEEIIESHSNGEVLDARDAMARFTTDIIASCVFGLECNSLKNPETEFRHYGRKAFAIPWYALLEILFLSWAPQSVLKFLKYKTTNDDVEKFFMTTISDTVKYRETNNVYRKDFMHLLIQLKNRGKLVDDGKVIGEKEGDVELNFNQLAAQAFIFYLAGFETSSTTSSFALYELALNQELQDQVRNEVREVLDNHDGKITYDSVMEMKLLQRVVEETLRKYPPVPILDRDCNIDYKIPG…
DN26772_c2_g1	MYPLESNSAIIASILVALTTLFIVYFKYALSYWKRKGVPSIKSSIPFGSVGKMALRKAAIGEVVQDFYKDAKSKNLPHIGYYFFGRPIYVAVDPVIIKHILQTDFDVFTNRGFFHNEKDDPLSANLFTLGDAKWKTLRQNFTQTFTSGQLKRMFQTLADTSVGLNDIMEEHSHGKVLNIRDVIARYTTDVIASCAFGIECNTLKEPDSDFRKYGRKVFETSLENLLKLLMLFMFPNSVLKLLRFKNNRRDVEKFFLGVINETAKYREANNVYRHDFMHLLLQLKNRGKLTNDGKVTGEKEGDVNLGLKDVAAQAFLFYTAGYETSSTASSFSLYELAINQKLQDEVRAEIREVLAKHDGKITYDAIMEMKLLQRVLDESLRMYPPVPVLDRECSRPYKI…
DN26790_c0_g1	MGFITPCYCLDILAIVISLVAIVLSFFNWKFKYWENRGLPYLEPKIPFGNTINPLTRTQTFGDIVKGFYDEFKKRGLPHGGVFLFTRPVYIPVSPEIIKSILVKDFQVFTDRGMYFDEKRDPLSANLFALEGTKWKHLRSKLTPTFTSGKMKLMFSTLLDCCEPLKEAMDRFCETKEAIDIKEVLGCFTTDVIGSCAFGLECNSFKNPDSEFRRYGKGIFKVSPARALRNVIIFTFPALARPLRLRNHKKEESDFFINLVKDTVEYREKNNVTRKDFMQLLIDLKKEDENGEGLTIHQMAAQAFVFFIAGFETSSTTMSFCLYELSINEDIQNKVREEVKEILDKHGGKMTYEAMQDMKYLGQVIDETLRKYPPGTMIARKCSEDYPIEGTDVVLERGT…
DN26829_c2_g1	MLWIILSVIVAYLFYKYGYKPTQYWKEKGIAHLEHAWPILGNIGLDMMLIRKPFYDVVIDNYNKFPEERYYGMLQFSRPALVIRDLDLIKQIGVKDFDSFTDHMGLIPVEADPLMGGNLFGMRGQKWRDMRATLSPAFTSSKMRGMFTFMSECAKDFANYFLEEAKGKVMEVDMKDLFTRYTNDVIATSSLGIRCDSLRERESSFYRMGKKLTTFNSLTTGIKMMVATVLPKLLTLTKTGFIAKDCADYFRTIILETIDKRTKENIIRPDMIHLLLEARKGNLKHESKVDEGSGFATVEESDINKAGKTLSVELTDEIIAAQALIFFFAGFETSASIMSFMSLELAINTDVQQKLLEEIDEVYKEYGHNITYDVILRMKYLDQVVCETLRKWTPGFQTD…
DN26932_c0_g1	FGLDCKSFESEEAEFRKYTKKIGNPDFVLKMKTFIATAFPDLAHKLNIGLIDKEVSNFFRRVINEMVEHRKLRQNKRGDFLELIIDLMHENEEFTTDILAAQAYMFFVAGFGTSSSAMTFCLYELAHNQELQHRLRREINDTLSKYDNKLTYEAVQDMTYLGQVLDETLRLHPPAAVHLRKCSSDCFVKEAGVVIEKGIKVIIPAKCLHYDPEYFPNPYRFDPERFSPENKGNIVPYSYTPFGEGPRNCIGSRFGLMQSKVGLVSLIKNFEFTVNDGTPTSLHVSSTALNLNTNGKILLDVKRIE
DN26932_c0_g2	MGTLFILTALFTACVVLLTYFKYIRCYWKRRGVPYIEPDFLRSRKGLPITTRQNIAVVMEGIYKEARERSLKGVGFYAIASPFYVAVDPQVIRSILSVNFHNFPDRGIYHNEKAEPLMGHLFFLEGKKWKDLRTKLTPTFTSGKMKSMFNVVVECTIPLLKAVDSGATPKKPVDIK
DN26940_c0_g1	GKYALHIQCLHPRMIIFAILIPLVIYVYIQYIQDFLKTCALMNKFDGPPRRLLGSDLVTIERTEVLPMLMEYATSYDDVFCTRIGFRWFLFMKDIKSIEYILTSTRYIDKSHNYHFLRSWLGKGLLTSTGKKWKKQRRMITPSFHFNILQDFIPVFNSCGNKLVSKLEAELGRNSFDTYTYIPACTLDIICETAMGISVNTQDNSKSDYVEATCTMASIVIERMLSILKTFDWSYRFTQTYRTEQRVLETLRNFVKNVIRKKRATINDNSTENQVDEFGIKKRRAFLDMLLMSRDENGEPMTDEELEDEVHTFMFGGHDTTATSISFTLYLLANNLDEQQKAYEELFNIFGDDDRDCTYQDIQRMQYLEQIIKESLRVYPSVPFYSRELIEDAEYCGKI…
DN26942_c3_g1	MLEQLLQSLDVISILIFVIFFVLLGYRPPWWWRKNTDLNKSATTIPGPHAIPYFGTRWIFTLGGYKLSKLHEFYQDMHKKYGPVLKEEALGNIPVISLFERRDIEKVLRVSGRYPLRPPTEAIAYYRKTRPDRYVSTGLVNEQGEIWQCLRTALTTDLTSPKTISTFLPEVNEIGADWCHLLKKLRNPENGNVEQLEKIGSRLGLEAICALVLGRRMGFLLPGGESATSIRLASAVHQHFLASRDTYYGLPFWKLFPTRSYQELVKSEEDIYSLALELIATADEATRESAVFQSVLKAEIDDREKTAAIVDFIAAGIHTLSNSLIFLLHLIGFHQEVQEKLYDEVTHSSSTSYLKACVLESFRLLPTANCLARITEEEMELGGHKLPAGSVILCHTGLA…
DN27012_c1_g1	MLKTSKLLGRSLKLMSTGTAQAKIPESQKDAYYKTKEELSRIQHGKPEGWDQAKPFEQIPGPKPIPLLGNFWRFLPGIGEYSGVDAQELQFRLLQDYGDLVCLRGLPGRPPIVFLYNVKEMEILFKNEGVWPVRKSGDAAKYYREVLRNERFKGIPNLAVMNGEDWHNYRTLVNPVLMQPKVMKQYAPRLDPIASEFVDNMRIFAKQNPHKEMPADFINFINKMTLEAITLVAIDKRLGAMDPNLDKNSDIQKFINSVQDFFAILFKLEFLPSFWKVYPTKDFKRFVELLDFTADFVTKLIKEQAGKIKREGPKSQQDMSVFEKLINVNENIAIAMSMDMIQAGVDSTSKQLSSILYYLAKNKEPQEKLRQELVRLLPQKDTQISSEILDQAQYLRAVI…
DN27092_c0_g1	RGDPRLQKLLDLLDKRSKAFDMSGGTLSQHPWLRFIAPERTGYNLVKHLNSELKQLLMENIREHKQTWSEGKNDDVIYSFITEMKKAKNGLRSTFTDDQLVMICLDIFIAGSQTTSNTLGFAFLMMILQPEVQEKVHACLDDTFDKKTPIEYIDRHKVPFVEAVLMEVERYCHVVPISGPRRVLRDTILDGYHIPKDTTVLISLHSIHTDPTYWGDPEVFRPERFLDKDGKILYNERLIPFGLGRRRCIGEILARQCLFMFFAGILRKYRVSLAPDTELPKKIALPGITLTPASYVAKFDKK
DN27092_c0_g2	MFLAWVACVLLILYLAGLWRRPPGYPPGPSWYPIVGNLPQLKKLSKKLGGQHLALLELARQFKTNVLGLKLGKDYVVTVFSYPVIKTVLTEEEFEGRPDNFFIRLRSMGTRKGITCTDGEFWQTHRNFLLKHLRTLGFGKSPMEHLIIEELREIL
DN27226_c0_g1	LPSSRTMSVILTLISAFAGFIGVFVLFFKYAYTYWERRGIPSTKPKIPFGDAYEITARKITRGEAIRKIYNEFKAKNCQHVGLYFFASPMYVPIDPNIVKCILQTDFDHFEDKGSYVNEKHDPLSANLSQLHGERWRSLRQRLTQAFSTGQLKNMFQTLANCRIALDEALEDFAKNEEDVDIKNTLQRFTADVIGSCAFGLNCNSFKNTNAEFMFYGNKAVTLDYRSLIKFILRSLLPWNLLRAAGVPLFSSECIQFFTGVVKDTVDYRESRDVYRKDFMHLLLQLKNRGKIYNDARIKPEPGESIGEAKIDMREIVAQSFIFFVAGFETSATTMTFALYELAQRQDIQDKVRQEINQVLAKHGGDVTYDAIMDMKYLQQVIDETMRRHPAVMVLDRKC…
DN27306_c0_g1	MLLLVLLIIAGYLLYKYVYRPTEYWKEKGIPYLKSAWPFFGNVGPMILKTKPMYYMVREQYDQFPNERYYGMLLFNRPGLVIRDLELLKQISVKDFDYFTDRMDVIPVEADPLMGGSLFTMHGEQWREMRAILSPAFTSSKMKRMFMFMSECSRDFVKCLLEEAKEEVVEVEMKDMFSRYTNDVIATSSFGIKCNSLRERENPFYKMGRKITNLNSLSVGIKLVIATVCPGLLKLTKIGLLPRDASRFFQNIVLNTIDKRTKENISRFDMIHLLMEARKGNLRHESKTDESTGFATVEESDIGKAASTKTVELTNETIAAQALIFLFAGFETSSAVLSFMALELAINTDVQEKLVEEIDEVARKHGENVPYDVILKMKYLDQVISETLRKWTPCVEGDR…
DN27424_c0_g1	EDRGLVGLRLGKELLVVVTGAKVLKEFHTNDDLAGRPTGPFYEDRTWGRKYGVMLTDSDLWREQRRFVMRQLKEFGFGRHDMSAMIEEETGKMVDHIKKQLKESDKPIELDMGKVFSIHVLNTLWTILAGIRYNAEDRELKKLQGLLNELFVQTHMVGALFHYLPFMKFLAPNMSGYNLYLQTHKPIWEFIFAELDNHKKTFNSKEPRDFMDVYLKMLKDPERPKTFNERQLVAICMDLFMAGSETTSKSLAFGFLYMLRNPEIQKKAQEEIDNVVGRDRQPTLDDRAKMPYVEAVVLESLRMFMGRAFGVPHRALKDTTLAGYFIPKDTTVVANYYDIFIGKDFMDSDPEEFRPERFLKDGRIGPMPDMYIPFGLGKHRCMGEALARANVFLFIATLL…
DN27461_c0_g1	MVPSLLGLLFDLFVLVASVVVSIYSYYQWSFRHWERLGVVSPKPKFPFGTFDNPATRTESRGQLVKRLYRWGKSLGEKHIGLYLFTNPIYVPIDVDIIKAILSKDFQYFMSRGLYVNEKIDPLSGHLFNISGHKWRQLRIRMTPTFTAGKMKMMFSTLIECSDSLIKTAERSIDKPLDIKEVLACFTTDVIGSVAFGLECNSFKEDNAPFRKYGRKIFEQFNLNLKTTFLYMLPNVAKMLNMKQTQDDVEEFFIKAVRDTVYYRETSNFKRNDFMQLMVNLRKTEEGKSMTIEELAAQCFVFFIAGFETSSTTMTFALYELAKNRDIQSKVRDEIRTVLKAYDGQLTYEAAADMKYLGQVVDEALRMYPPLPMLHRVCTENYTLPEAGITFYKGQHIHI…
DN27461_c0_g2	MFYLLVFVVLTLTFVYYLADRNNDYWKKKSVRYEKPLPLIGNMLPLLQGKTNINALFANLYRKFDAPYFGAYVFNSPCLILKDPEIIKQVMIKDFNYFPNRSGFFDENIDPVSANTIFTAKGSVWKTLRSKITPAFSSGKIKLMVPLISKCGEQLDQFLRRNNGKVIQTNDVCRRFTTNAVASCAFGIDANSFNLENSEFYDAGKRMFATTFERGVSTTAYLFAPFLVKIFKLKFLDPIAIKFFREVFWTVVEERQKTQAGRSDLVDLLIEARKSEKVDDSCKLDDTRMLAQAVTFFTAGMEPVASTMTFALYELALHPDIQENLRQQIDEAEKEHNGLIYQAIEDLKYLDMVLCEVLRKYPVAAIINRYNTKPYTIEKTGLALAANTQVYVSIMGLHY…
DN27481_c0_g1	MSLVFTLAGGSVLLLIVLFIIYQRKHRYWKNRGVIGPTPSPFLGNITESVLMKAALGEVYTDIYNQYPELPCVGIYKFGDHALLVRDNELVNDVLVKQFSHFHDNFITDVPHDDLLSKNPFILKGEEWKTVRTKLSNCFTAGKMKILVPLIKESADKMVNYIRDQLESNPSSIVDGKELAAKFTTENIATCAFGVEGKCFEDPNSEFRELGRKMFETSLSRGLQMLLLAISPKIAAKLDIRFIPMPVQKRFKQLISTILEYRRQNNVVRNDFLHIINEVKDGQFMATDADIAGQAADFFVDGFETSSISMDFIMYELANNKLEQEKLRKEINLVLSKHNDCLSYEIIQEMAYLDGVCKEALRMHPPVLYLEKICSQDYVMPPQSQDGIPIEIKKGMRIV…
DN27494_c0_g1	MPNIARSPSCQLSFSYFQSVLLLGLRMENTVMVYLLWLLVLVILLYYLFNYKYDYWEKRNVPYLKPLPLFGNFKDFIFMKANIGQILQDLYMRGKGPILGVFFMDEPILILRDPDVIRSVLVKDFNHFNDRIIVSDDTADPVGSHILFSSKNPQWKLLRYKTSPIFSTGKLKLMASLIKDVSEDMLKFLQASGDKEVDTREMAGKYATDAITSCAFGIKANSFEDPKAEFRNAAKRIFNCGDTVRGISMASYFFMPKLVKWFKLKFVDSQSAEFLKRIFQETIKDRHDNNFTRGDLIDILINLQKEKSDSIDEVAIFAQAMQFFMAGIEAATTAVSFTLYELALNPHIQDKLRDEIKSKVTNSELNIYDCTKNLKYLEMAILETLRKYPPMPFFDRLCV…
DN27524_c1_g1	MFLCALVLVTISLVLAVVAYYAAMKRYKVDKIPGPPIIPLLGCAKHFVNMKIEDILTLLGSFHDKYGKIVKIWNIRVQPEFIIADADSLEIILGSSKLITKARAYRSLEPWLGTGLLTSTGTKWHKRRRMLTPAFHFKILENFVPTFDSCSDILVKRLAEEVGKDSTEMYQFINLCALDTICETAMGTKINAQSGVEFGYIDAVKAYLRNLANKEFSVWKNFDSVYPYTSDYRSMLNLLKTLHGFTNSVISQRKEKHQKEKRDENKEHRRKTAFLDLLLEMETEEGTMLSNEDIREEVDTFMFEGHDTVTSAVSFTLYEISRHPEIQDRIVEELRSVFGENFDEPFSYSKVKQLQYLSQVIKEGLRLYPPVALFHRAITEDTNLGNYVIPTGASVTINA…
DN27563_c1_g1	MLKKCTPLLYSARLSSTQTVILESKPNYAGLAEKNGDEKPEGWYEARPFEEIPGPRPLPIIGNFWRFLPVIGNLGHIKRHEMFNRFYEQYGDICCLRGIPGRSPMVFLFNPDDIEAMMRNEGIWPMRNFFESSAYYKKVTRKEQFDGFAGISAENGKAWHDFRSVVNPVMMQPKVTKQYVSVIDRSADELLERVRYLAKQNPQSEMPEDFLNEIYKFTFESIVLIALDKRFGSLDSNTEQQREWQYVIAKINELFDLFYKLEVLPSFWKWFSTPDWKKFVRVNDEIRELFKRFVDEEAQKIDKGQKHADHNRELSVFEKLVAIDKKLALNMTIDMLTAGIDTTGRVIGACLYYLSKNKQVQNKLRAELISLLPSKDDPITNE
DN27563_c1_g2	AHYLKASVKEALRLAPIAVGVNRVNPVDLVLSGYQIPKGSNLLSMHLTLSTATNKYFPRASEFLPERWLRETEGELSHKNVHPFVYMPFGFGVRTCIGRRFAQMEMEVAIAKLVRNLEFHWHHKNMEFDMFLLYGTADPLKFTVKEALK
DN27595_c2_g1	MILLAISFVLVIYVYFSFIRDFMRMGALLKKFSGPPMALLGCDIISLDPTEYITRMMEYANSYDSPIRLRIGHRWYLFTKDVKSIEYILGSTKIIDKSYDYHFFHSWLGDGLLTSTGKKWKKHRRMITPTFHFNILEDFIPVFNSCGNKLVSKLKAEVGKDSFDLYSYIPSCTLDIICETAMGVFVNAQDNPNSDYVKATGVLCCLVLDRMFSVVKAFDWSYWFTPSYKSEIRALRTLKTFVKDVIRKRKAELEDSGSVQNEIDEFGLKKKRAFLDMLLLSRDENGQPMTDQEIEDEVHTFMFEGHDTTATSLCFTLYLLAGHADIQEKAYEELNGIFGDDDRDCTHQDLQNMQYLELVIKESLRLYPSVPSFAREVVEDVDYYGRMIPKGTTVHIFAY…
DN27724_c0_g1	MDEIAAQAFVFFIAGFETSSTAMTFSLYELAVNQDVQTKLREDINKILDKHDGVVSYESIQDMKYLNQVLDESLRKYPPLAILNRDCTRDCLIEEAGVTVEKGLKVIIPVLGLHHDPDYFPDPEKFDPDRFSDENKGNIPAYAYLPFGDGPRNCIGARFGQMQSKVGLALLIKNFQFTLSDKTITPLQMDPFSFILTTKGGMWLNVKRVQ
DN27727_c0_g1	MLLFTISIVVGYLFYKYVYKPTRYWKEKGVPYLKPAWPIVGNAMQFLLRRKPMFYAFREQYDEFPNERYFGMLLFNQPALVIRDLDLIKQMTIKDFDHFMDHQDFIPVETDPLMGGNLFSMDGQKWREMRAILSPAFTSSKMRGMFTFMSECAKDFANYFLEQSNGKLIEVEMKDMFTRYTNDVIASSSLGIKCDSLRDRDNFFYKMGKKITDLSSFSASLKLMVATVMPAVLRLTNIGLLPKDGAEFFQRIVVDTIEKRTKENIIRPDMIHLLMEARKGNLKHESKTDESTGFATVEESDIGKSKSSRTVELTDEVVAAQALIFFFAGFETTSAVLSFTALELAINTDVQEKLIEEVDEVAKEYGENVPYDVIMKMKYLDQVVSESLRKWTPVVLSDR…
DN28112_c0_g1	MHTWPLIIVLLVLIFSWLISIYRKRARIANMLKGVPGPFALPFVGSLYLWKYISKTDYLGSVQEFCQSYGPHIVGWVGNTPAVVISDPVDTKIIYNSVSKTRKDGYTIYDVKRLTGNGLITANHEVWKTERKILNKLFKSHRLDEYVTLFQKHAEKLVETLRLQNTPDIDLWCTFNQCALSVVYDTLIGPVTAGNQHVVNKLGIWLARLGELAGMRMAYPVLRIEFIFNYLTPWGKEFQTLLSNFKSFIAKVVERQKEQFNEKQFDEDTCTIAEILLKECSSTQQIEDEIATISAASSDTTGTVMSFAMILLGMHPDKQEKVYNEVMDVLGPTEGVNSENIKSLKYTEMVIWETMRIFPIIPFVSRVPLTDLKLSSFTVPANSLIILNFLSMHRSKEYW…
DN28268_c0_g2	MGLFLYILAITLIVLLLISAYIIWVQNYWKRKGVPHIKPKFPFGNIQNPFTRKIPFAFVVKGLYDEMKRRGYRFGGASTLTIPAFIPIDLDIVRSILLKNFHNFSERGFYYNVESEPLDGHLFFIGGKKWRELRVKLTPTFTSGKMKMMFDTLLDCGQPFVKSLATCADEAKPVEVKDALGRFTTDVIGSCAFGLDCNSFEHEDSEFRKFGRKVFEVNPTRMAKLIFAFSFPKVAKKLGISITDQDVSSFFMKVVKDTVEFREKSKFTRNDFMQLLINIRDAHGSNFSTDEVAAQAFVFFLAGFETSSTAMSFSLYELAVNKDVQTKLREEIDEVLKRHDSKFTYEAIQEMKYLGQVLDEALRKYPPLGVLTRDCTQDCYIEEAGITIEKGTRVTIPVL…
DN28351_c0_g2	MAITIILLALLPILIFSIWYKWNNSRVLRMIKDIPGPFIIPFFGSVFFIKFTSNTNFVSRLDKLNRKYGPHVKLFIGNTPIVLISDSTDNKTFLNHPKATYKPDIIYHDFRLALGNGLVTGNGKIWQSHRKILSKTFNTVRVNSNVDAFQKVAEELVISLSPSTTTEDIDLESAIYRSVLISNIEFFIGFTLEDPEKWSDIAELIQSMGELIGLKMLNPLLKIDLLFNLTPLGKQFRTLLLEGHKFAEEAIEKGRLELSNANCRGDNNTVVNILLKANCNEQDLQDQIFTFAAASTDTSTVVISISLILLALHPTTQDKLLEEILHVLGPTGTIDVENIKHLTYLEMIILETLRLFPVVPIYARQSPCDIQLSNFSIPANTTVVANVFSMHRNEKYWPD…
DN28351_c0_g3	MAITALLIAFSLIIFSLWCKWNNGKILKMKDIPGPFIIPFFGSVFFAKFTNNTDIISRIENLSRTYGPHTKLFVGNSPLLFITDPTDNRTFLNLPKNTHKPEIIYRDFQVALGNGLLTGNGNKWQNHRKVLSKTFNAMRINKSIDILQKGAEELVISLSRCKTSGIDIELVIFQSLLTTSAEIFLGYDINDPEKWSEFAEVTKRLSEILGLKTVNPLLKIDFLFNLTPLGKQFRVLLLEAQKFIDEIIERGRLESRIAGHRTHSSAVVDILLNTDCNEQDLHDEILTFAVVSTDTSTMTITIALVLIALHPAIQDTLLEEILHVLGPTGKVDTDNVQHLKYLEMVVLETLRLFPTVPLYARQYPDDIQLSKFTVPANTAVVTNVFSMHRDEKHWPDPLT…
DN28351_c0_g4	MEDPNKWTNIAEIIKRTSEIVALKMLNPLFKIDYFFNLTRTGKEFSMLLLQANKSEEGIEKVRLEFRNGSFDSHNNSVADILLSANCSKQDVCDEVLTFTAANTDTSTMTISISLVLLALNPAIQDKLFEEILDVLGPTGKTDTENIKHLKYLEMVVLETLRLYPVAPFFARQNPCDVQLSNLTIPANTPVMTNIFSMQRNEEYWPDPLCFKPERFSPGNSANRNPNAFMPFAVGPRMCPGAKYATLLIMVVLANIIQRYKVSTAYKSVEDIQLSYGLGIRLLDGTKCTLEERKLV
DN28386_c0_g2	KTILVSDFVHFEDREFYKNEKDDPLSSHLLTQDGEQWRNMRRKLTPTFTSGQLKWMFDILVECNQHVPNILDKHVNGDPLNIKLVFERITMDTIGNCAFGINCNSLVNPEAEFLKFGKKAVDGGLREIFLFTIFSLVPYSILQQLGMKVTRDDVEKFFMDVVKESVKLREDKTVYRKDFMQLLVEMREKEGMTVEEIAAQSFLFFLAAFDTTSNTLAFAMAEISRNQHIQDKLRREILSVLDKYDGKITYDAVNEMEYLNCVLEETLRKYCPAPHLERKCTKDYTIPNTNHVIKKGILLKISNFAIHQDPEYYPHPEVFDPERFSEENRKKIPQM
DN28386_c0_g3	MKEKDVITVEEIAAQAVLFFLAAFDTTSNTLAFAMAEISRNQHIQDRLRKEILSVLDKYNGKITYDAINEMEYLNCVLEETLRKYCPAAHLERKCTKDYTVPNTKHVIKKGILLKVSNFAIHQDPEYYPHPEVFDPERFSEENRKKIPQMAYIPFGFGPRNCIGTKRFFKKLNINNVLKCCIFLLGLRFGRMQSKVVLCSLLKDYRFTLNEKTAYPISIYA
DN28578_c0_g1	MHILQKARTFVCIIRIRNNHKDVNNLHVSASINLQIKNDIPGPKSLPGIGTLYQYFPVVGLYAFDRLQHNGFKKYTKFGPVVREEIVPGVNIVWLFKPEDIEVMFRCEGKYPMRRSHLALEKYRLDRPNVYNTGGLLPTNGPEWWRLRSVFQRGLSSPAAVQNFLTPSNEVIQEWIEDRLQVLCEKSNVDYLPELSRLFLELTCVAALDLRLNSFSRDELRPSSRSSKLMQAALTTNSCVLKTDNGPQLWRKFETPLYRKLRKAQEYMEDVAIDLLSLKVSLFNDNYKRTSLLQSYLSSPELDFKDIIGVICDFLLAGIDTTTYTTSFILYHLAKNEEAQAILHNESQMLLPNMYSTVTKDILNQAQYAKAVLKESLRLRPVSVGIGRVLQANAKFSGY…
DN28703_c3_g1	MEKLAEEGKPVNIKDMLGCFTTDIIGSCAFGLECNSFHEEEAEFRKQGRKVVKPSLMQLIKIQFANSFQTLAKSLGISITDKDVSSFFRNAVAETVDYREKKHIERNDFLQLMINIKKNSENGNELTLNDIAAQAFVFFVAGYETSSTAMTFCLFELAVNPEIQDKLRKDINKVLAQFDGQLTYESVQEMKYLGQVLDEALRKYPPVPALHRKCTEDCYLEEAGITVEKGIRALIPVLGLHYDP
DN28703_c3_g2	EENKGNILPYTYLPFGEGPRNCIETLRKYPPIPALHRQCTEDCYIEEGEIKVQKGQRAIISVLGLHYDPDYFPEPEKFDPERFSEENRANIVPYTYLPFGEGPRSCIGSRFGLMQSKVGLALVVKNFEFSLGGKVTLPIRMEPFSFFLTTQETMWLNVKKIQA
DN28703_c3_g3	MVLIAFAVTIIVLIYAYYKWATSYWKRVGVPHLEPKFPFGNIGGPIGRKTAIAFELKHIYEELKGKGAKAGGFYIATSPLIMPIDAEVVRAVLNKNFQSFTDRGIYHNTSAEPLDGHLFFIGGKKWRNLRVKLTPTFTSGKMKMMFNILLECAGPFLKAMEKHADEGKPVDIKDMLACFTTDIIGSCAFGLECNSFKEEEAEFRKQGRKVFKPSLKRQLKVQLVNISQSLSKLLGVSLLDKEVSNFFQKVVAETVDYRERTHFERNDFMQLLINVKNESENGSKLTLNDLAAQAFVFFIAGYETSSTAMTFCLFELAVNPEIQEKLRKDINRVLAQHDGKFTYESVQDMKYLGQVLDEALRKYPPVPALHRKCTEDCYLEEAGITVEKGIRALIPVLGL…
DN28847_c9_g1	IIAREMKEDLKLASGDYTIPAGATVVLGTFKLHRKPEIYPNPNKFDPDNFLPELTANRHYYAFVPFSAGPRSCVGRKYSMLKLKILLSTILRNYMVYSDVKEEDFNLQADIILKRSDGFRIRLEPRKRAAKA
DN28847_c9_g2	LKSFIDLFNANSRHVIKKLEKELGKEFDCHDYMSEATVEILLETAMGVSKKTQDQSGYDYAMAVMKMCDILHLRHTKFWLRPDSIFNLTKYGKIQENLLATIHGLTRKVIKRKKADFAKGIRGSTAEVPKELQTKNYESKVEQKATVEGLSYGQSAGLKDDLDVDDNDIGEKKRMAFLDLMIEASQNGVVINDEEIKEQVDTIMFEGHDTTAAGSSFFLCMMGVHQHIQDRVIQELDEIFGDSDRPATFADTLEMKYLERCL
DN28847_c9_g3	MWVGLILVWASVLFVWYRIKSRRYFQLGSKVPAPPGHPFIGHSYIILRNPEKIFCLVRDIAISKKYPRMMAIWLGPRLNVLMYDPADLQIVLKETHIEKAKEYKFLSPWLGDGSLLSTGTKYKTHRKIIMPALQSKNLKNRLHIMNDSASQFAKSLEEKVGKGQFDITEYISLATMNSFLESILAVKKETFDEYSLPYVRAVTRVGRLSHIRQYKIWLHPDIFYRYSRLKKELDKQIEVINALTDRVINDRRQIIENGNDESDQEEGAILFLDYLLKAKKDDGEPLLSNEEIRDEVNTMMFAGHDTTTVSIGFALTLLGIYQDIQNKVLDELDAVFGDSQRPINYEDIQNLRYLEQVIQETWRLYPPVPMIARKTSNEVRLDGYTLPKGCTLLIVLMQL…
DN28847_c9_g5	CSVRDFGMWVGLILVWASVLFVWYRIKSRRYFQLGSKVPAPPGHPFIGHSYIILRNPKGCTLLIVLMQLHRNPLIYPNPHRFNPDNFSPENIKSRHPCSFLPFSAGQRT
DN28874_c0_g1	MLKRSTYILSVIRAASSEAAILENKLGVTKRIEENEKPEGWYEAKPLEEIPGPKPLPLIGNLWRYFPIVGDFYGLKQHEMYNRLYEQYGEISCLKGIPGIKPYVLLYNPDAIEAMFRADGAWPVRSILDSMLYYKKITRGKPFAGMAMESGKPWHDFRTVVNPIMMQPKVVKQYVNVIDKTADDFLEKIRYLAKNNPKGEMPEDFLNEIYKFTFESIALIAMDKRFGALDLDPEKSKEAEYIISLITELFQLLYKLDIRPSLWKWLSTPNWRRFVEINDTIEKVFTGYIDKEAEKLKQGEKRSAPDQEMSVFEKLLAIDKEVALLTTMDMLGAGIDTTGRVIGSGLYFLAKNKEAQSKLREELISLLPLKSDHISANILDKAQYLKATLKEIMRLAPIG…
DN28954_c0_g1	MSLTLSLLLTCLTLILFSLYLFFKCSYSYWKNRRVPYIRPRIPFGNLQPPWGQRDIFGNTIREWHNEFRKDGHKYGGVYVFAAPALVLLDPDLIRRILIKDFQYFTDQGVYYNEKDEPLSGHLLNIEGQRWKEIRTKLSPTFTSGKMRAMFPALVKYSRQIEEVLDGCLSSKKPLDFKDTFMRYTTDVVSSLAFGVEGNCFKERNPEIIKYGRMVFESDEIGELMGVFGNTYPKLARALGIKVYAPGVEKYFTDMIRAAINYRESNAGNWIDLMQLMIELKNGQHQLKTEEIVSNAFVFFQGYETSAATGTFCLYEICKNHVIQDRMREEILEVLNRYGGELTYEAMKEMKYMQQVVNETLRKYPPFQFLTRQCTKDYKMPDGSGLVVEKGTKIFISNL…
DN29282_c1_g2	MLWLILLAVGVYLFYIYGIKPTYHWKKLGVPHMKSWPFIGSDLKLYLGKQSMLDLIREQYSAFPDERYFGIHQSFSFWPALVIKDLDVIKDVGIKSFQHFPDHLTVFDQDSEIITMKSLIFLKGEQWKDMRATLSPAFTSSKMRGMFEMMSECARDLAGYFLEESQGKVLELNIKDVARRYTNDVIASTVFGVKCDSLREKENEFFKMGEKFSTIKALDIINKSLILIWAPKLTKITDLGVNSNPTIQFFKSIVLNNIKKRTEENIIRPDMIHLLMEARKGNLKHENDVDLGFATAEESEINKARKLKIDLSDDVVVAQAFIFFVAGFDTSSTVMSFMSMELAANEDVQKKLLEEVDQVFEKHGQNPSYETILGMKYLDQVLSEALRKWTPAAQTDRIC…
DN29323_c0_g2	MSECAKDFASYFLEEANGKPIEVDMKDLFTRYTNDVIATSSLGIRCDSLRERENSFYTMGKKMTTFSSLTAGIKMMVATVLPKLLEITKIGFLPKDCANYFTQIIFETIQRRTKENIIRPDMIHLLLEARKGNLKHESKADESSGFATVEESDIGKSQKSRSVELTDEVIAAQAMIFFFAGFETSSTVMSFMSLELAINTDVQQRLLEEIDEVYKQYGDNVSYDAIMKMQYLDQVISETLRKWTPGFQTDRVCVKDYVIEPTKEGEHPLHIEKGLLLLVPTAGFHYDPKYFPNPEKFDPDRFSEENRSSIVPGSYMPFGLGPRNCIGSRFALLEIKVLFYHILSKFELTVVKRSCVPIKLSTEFNLTVEGGFWLGLKPRNISV
DN29323_c0_g4	MLWLILSGIVAYLLYKYAYKPTQYWKERNVSYIKPPWPIIGNTGFDSFLRRKSLCDQVIDNYNKFPNERYYGLLQFNCPALVIRDLDLIKRIAVKDFEYFTDHMGFVPAEVDPFMGGNLVGLRGRKWRDMRATLSPAFTSSKMKGMFIFMSECARDFTSFFLKECNEKVMEVEAKDLFTRYTND
DN29328_c0_g1	MAVFASVLLTNLFAIVVALVAVTIAFYKWKYVHWKMKGIPYLDPSIPFGNITNPFKENKQLNVEFANWYARLKSMKHRYGGVFMLFNPILLVTDVELVKNILTKDFANFMDHGFYTNERDDPLSVNLLSLEGQKWRNLRVKLTPTFTSGKMKMMFQPVVDCSNIMANAILSYSNNQQPVNIKEVFSCFTTDVIGHCAFGVECNSFTDEEGTFRVHGKLATETTVEENLKNLVIFAFPDLAKMLRLAITKKKVTQFFLKLVEDTVSYREKNNVRRNDFMQLLIDIRNSEENGEAMSIRDLAAQVFIFFIGGFETSSTTATFCLYEISRDLEIQDKLRDEVNEVLDKFGGKLTYDAIHEMKYMEQVVDETLRKYPPVSVMFRICTKDYQIPDSNVVINKGE…
DN29351_c0_g1	LSTYFIREYTTVIFCSNMLTGVYENFALIIIVGFTVFLCYTKWWVHTYWKRSAIPQIDPIFVLGAAYDILKNRENMSVTFARLHNKIKAKGLKYAGVYFFLRPVFMPVDLDLIKDILIKDFDYFEDRDFYTNEGDDPLSNNLLTQEGEVWKAMRKKLNPTFTPVQLKWMFNVFIECNKNVPGVLDKYINGNPIRIKKVFERITTDAIASCAFGIDSNSLLNPKSEFLKYGKRAADLGPREILFVLFFNIFPYKMLRWFGFRIIRKEVEDFFMKIVRENVRLREEKVVYRKDFVQLLVEVKENGGLSVENIAAQAFVFFIGAFDTTANILLFAMLELARNQDIQDRLRREINDVLGKYNGKITYDAVNEMEYLNCVLDETLRKYCPAPFVTRKCTKDYKI…
DN29475_c0_g1	PCIIPFVGSVPIIKPAGNTNIISKFNDISQVYGPHVKLFAGNEAILLLSDPSDIKTFFNHHESLYKPELIYQDFTNILGNGLATANGKNWHNHRKVLYKAFSTVRINAHVSVIQKKAESLVLALPASTSSNIEPMIYKHLLAVNGESFFGCCFDEKELSEAYKINSRLSEII
DN29475_c1_g1	KLSNPLYRSDLLFYLTALGWECKTLSSEAYTFVEKIIDKGKLKLENANCNENYNNVVDLLLKSTMSKQDVVDETLTFTVATTDTTTTAISVSLVLLALHPDVQDKLLEEILRVLGPKQPVDIENVKYLEYTEMVFLETLRLFPIVPFFGRRNPSDVQLSYFTVPADTTVLVNVFNIHRNEKYWPDPLAFKPERFSPENSSNRNSDAFIPFATGPRMCPGARYAMLQTTVFLANLIRRYKVSTSYKSVEDIQVSFSIILHLVHGTKCALEERKLV
DN29475_c1_g2	MGVIPILFVIALIVYYLWNKWVNGREINMLKDVPGPSVIPFVGSVFFMKPPSNTNIISKFNDASQIYGPHVKLFAGNKAILLMSDPSDAKTFLNHPQTLYKPELMYKDLSHVLGNGLVTANGKIWRNHRKVLHKTFNNVRINGQIGVLQKEAENLV
DN29475_c1_g4	YKPELIYHDYSNMLGNGLITANGKIWHNHRKALYKTFSTMRINAQIGVLQKEAESLVLALSTSTRSNISIEPIIYKHSLTVNAESFFGYHSDEKTLSAVYKITSRLSEIVGLKLSNPLYRSDLLFYLTALGRECKTLFSEAHIFAEKVIDQGKLKLENADCDENCNTVVDMLLKSTMSKQDLVDEIFTFAVASTDTSTLTISSSLVLLALHPAVQDKLLEEILRVLGPEQPVDIENVKYLEYTEMVILETLRLVPVVPFYGRQNPSDVQLSYFTVPANTTVLVNVFNIHRNEKYWPDPLEFKPERFSPENSLYRNSDAFMPFATGPRMCPGARYA
DN29475_c1_g5	GSVFFMKPPSNTKSFFGYCSDEKELLAVHKISSRMSELVGLKVSNPFYRSDLLFYLTPLGRESKTLFSEARTFAKKVIDQGKLNLENADCDGNYNNVVDILLRSTMSTQDLVDEIFTFTIASTDTSTMAISSSLVLLALHPAVQDKLLE
DN29475_c1_g7	RSYSAVTRHIPCSAAMGIVSLLLAIALIVYYLWRKWTNGRALNMLKDIPGPFVIPFVGSVFLIKLADNTNIITRCNDLSQTYGQHVKLFAGNRAMLILSDSLDTRTFLNHPETLFKPELLYHDFTNMLGNGLITANGKIWHNHRKALYKAFSTIRINAQIGIQQKEAENLVLALSTSTNSDIDLEPIIHKHSLKANAESFFEYSMDMKSLSDVYKIISRLSEIIGLKLSNPLYRSDILFYLTALGRECKMLFSKAHSFA
DN29823_c3_g1	MALVLGSFLADFLLLLTAAAVCIVVHYKRAYRYWKNKGVPYLEPSIPRGNVDTLLVKGFTLGVSAGDFYTEFKKRECPFGGVYVGSQPILVLTDPELIKNIWTKDFQYFTDRGLHVNEKVDPLSAHLFTVGGLKWRNLRVKFTPTFTSGKMKMMFNTLVECGECMQSALRDQAEKSQEVDIKNVCSGYTVDVIGNCVFGIQCNSFKDPNAEFLVFARELFMPNLYYNLKKFIHVMAPTFSRLIGLKTFRYDLEEFFFGAVKDVINFRERNNQRRLDFMQLLIDMKNNVSIDESSNKPVSLTLNELVAQAILFFIAGFETSSTTMQYCLYELSKNLEIQRKVREEIRDVYEKHDRKLTYDMLNEMKYLAQVVDETLRMYPPVPNLTRECVRKYKIPGTEV…
DN30079_c4_g1	MGVLFFIAEITVILVVLLCIYIKWKQSFWKRKGIPHLIPEFPWGNFGNLFHLDEQMSVSIKHAYLEMKSKEIKCGGVSLVAAPILIPVDLQVIRSILSKNFHSFTDRGVYHNEDVEPLDGHLFLIDGTKWRNLRVKLTPTFTSGKMKMMFNILVRCGEPLIQALDEYADNEKPIDIKELLECFTTDVIGSCAFGIDCNSFGGEETEFQKYSRRFFRTSVIRQILLNLAMFFPNIAKKLGFTATEDVVSQFFVGVVKDTVEYREKTKFERNDFIQLLINIKNTSGEGFTVEEIAAQAFVFFLAGFETSSTAMTFCLFELAQNHDIQDKLRQEINRVLGRHEGKFSYESIQEMKYLGQVLEEALRKYPPISALTRNCTQDCFIEEAGFKIESGWRIFIPVL…
Tc_CYP4G14 NP_001107791.1 cytochrome P450 monooxygenase [Tribolium castaneum]	MSTTVPTPDISTPSGILSASNVFYFLLIPALLLWYAYWRISKRHMLELAAKIPGPPGLPILGNALDLVGKPHQVFSHVYQKSFEYKKVVKMWAGPKLLVFLTDPSDIELILSSYVHIDKSSEYRFFKPWLGDGLLISTGQKWKAHRKLIAPTFHLNVLKSFIDLFNANSRDVIRKLQKEIGKEFDCHDYMSEATVEMLLETAMGVSKKTQDQSGYDYAMAVMKMCDILHLRHTKFWLRPDIIFNQTKYAEYQKSLINTIHSLTRKVIKRKRADFDKGIRGSTAEVPPELQTKNYDKTESKTVVEGLSYGQSAGLKDDLDVDDNDIGEKKRMAFLDLMIEASQNGVVINDEEIKEQVDTIMFEGHDTTAAGSSFFLSMMGVHQDIQDKVVQELYDIFGDS…
Tc_CYP4G7 NP_001107860.1 cytochrome P450 monooxigenase CYP4G7 [Tribolium castaneum]	MVVVEESLNHSLNLGNSVLISLGVVAVILAVYHFWLQSLRYTKLGNKIPGYDPLPIIGNAHMVMNKNPTQVMELALRVASEKGSVVRFWFGSKLGVALLDPRDIELILGSNVHLEKSSEYRFFEPWLGDGLLISKGDKWRSHRKMIAPTFHQSILKTFVPVFNKNAMDLVEQLRNEALDQICDVHDYLSGATVDVLLETVMGVKKTKEARTSYKYAKAVMDMCTILHFRHVKLWLRSDWIFSFTKLFKEQTSLLRIIHNLTDRVIKQKKKAYFERVKDGDVSLYNNAVKETEEENLKIKNEQTFNFGSGLRDDLDENDENLGEKKRLAFLDFMVEASQTEGNKLNDEEIREEVNTIMFEGHDTTAAASSFFICILGVYPEIQEKVYQELRDIFQDSDRP…
Tc_CYP351B1 XP_973400.2 PREDICTED: similar to cytochrome P450 [Tribolium castaneum]	MNFETINTTSALTWALLFIVLFFIIKYNWNRRWLYYYGSKIDGPFAWPIIGIAHYFIGGQKVFYNQLTKLFEAQPPIFKFWLGQDLVVATSRLKDVEIILNNCFEKPKFYNFMCEVTGNGLLTARENIWKERRKMINQAFSLKVLHSYVDIFSKRAKCLISWFEEDFGKEDVFFKLYRCTFDTACAIEEELQTILITSSESTALTVGMILTVLGIYPEIQKKVSKELDSIFGHDDRETTLEDVQKMKYLECVIKETSRVLPAVPLLARLADKDIKLDNYTIPAGSIIVIPIWQIGKNADFWKNPKKFDPDRFLPENCDPNRPRSSFIPFSYGPRNCIGFQYSNMLVKVLTATILRKYTIKCPQYTSFEQVEIIFSITARPKHGFKIQMEKKLRWLYYYG…
Tc_CYP9Y1 XP_972348.2 PREDICTED: similar to cytochrome P450 monooxygenase [Tribolium castaneum]	MLAVLLLVFVFLAVIYFKLVVPFFYWQKRDIFYVKPWTRFRKVFLGKESFAEAVRAAYDEHPDKRYYGSYQFLQPSLFVRDLDLIKAITVKDFEHFTDHSAFTSEKTDPILGLNLFSLKGQKWREMRSTLSPAFTGSKMRAMFTLIAQTAESFTQYLLGLGQGVVEVEMKDTCTKFTNDVIANCAFGIECNSLLNPENEFYKMGTMVSKPSPWRLFKSLLYGFFPKIFEFFRIPALPPTISDFFLRIIKDAIIVREQQGIVRPDMIHLLLEARKGRLKHDKIESNEPGFATVQESTIGQNEKSLQITDELITAQALVFFIAGFTTSSSLMSFLAYELVVNPEIQKKMQKEIDAFLDREFSYEQVLQMKYLDQVVSEALRKYPPGYVLNRICVKDYVIKP…
Tc_CYP347A4 XP_001809620.1 PREDICTED: cytochrome P450 6k1-like [Tribolium castaneum]	MLVILIILAIGVAFYFLKLNYQYWKKRGIPGPKPNFLVGNMGRSFILKASPGEIFAEAYHKYNESEIVGMYRATTPVLVVRDPDLVKEVTIKSFDHFSENDYEVDKRHDPIFARNPFVLKGEEWRTVRAQLTPGFTSGKMKWLYPYLEKISENLVKFIETQINTNCEVKEICRRFTLNNVATCAFGLEGKCLEEENSEFRQLAKDFFTPPSSFFLMTVSPTLSKALAAGFIKKTIVSKFVDMVTQTLKYREENNIVRNDYLHVVSQLKKNSNNYKFTDIDVTAHAAGFFGEGYETSSILMSFVLFEIAQNPHVQNKLREEINKAFEENGTLPYEVLQSLPYLDGVVNETLRIHPPMFSLQKICTKNFTYTSKNGNQVTIEAGTPIILPVYGLHHDPKYY…
Tc_CYP4BN1 NP_001123993.1 cytochrome P450 CYP4BN1 [Tribolium castaneum]	MGALALVVFAVTTLLFLIWFIRLVRKNNDYYKDIPGPRPLFFFGNVFEVSTTRDILNVMHKYALQFNGLYKIHLGPVRKLIIASDYKFLECVLSSMKILNKSEDYLYLRPWLGTGLLTSDGPKWKKHRKIITPAFHFQILEQFVEVFESGGNRFVQQLQKEVGKKSVDIYPYVTLCTLDIICESAMGISINAQFDDNSDYVRSVKAMCRITMERLFHLLEMNDVTYPLTKNYYTQKKSLNVLHNQTNSVINRRRKELENKTEAINVTNEDKADNNDTLFGRNKKAFLDLLLQATVDGRPLTQEEIREEVDTFMFEGHDTTASAISFAIYCLANNADVQAKAYEEQIALFGGNKSPAVTYSDLQSMKYLELVIKETLRLYPSVPMFARKTSEPVQYENIF…
Tc_CYP4BN11 NP_001123994.1 cytochrome P450 CYP4BN11 [Tribolium castaneum]	MEILFTLFILLLCLLLYFYNKYVYIFDKNLKDYPAPPQVPILGHTLDFVSGKGFLDVLLSYTHKYGDIVRIRPGPIRQLLLTSNYKLFEAVLSNAKITKKSADYKFFHRWLGTGLLTSDGAKWKKHRQIITPTFHFQILENFVDVFEKNGKILTKQLEKHLNEDSVNVYGFVNLCALDIICEAAMGTSVKAQENMNSEYVRSVKDLLDTLMGRIFSPYKMIDFIYFFTEDYKKEMKALQVIHSYTRNVIKSRQAAINSGEFEQKTKKNFLDLLLAANEQQMTLEEIREEVDTFMFAGHDTTASTISFALFCLANHPDEQARVYREQKDIFGDDFKRAVTFQDLKKMKYLEYVIKETLRLYPVGPFFSRELDKDVPFAGKVLPKGLTITLFIYAMHRNPE…
Tc_CYP347A2 EEZ97687.1 hypothetical protein TcasGA2_TC016235 [Tribolium castaneum]	MIPIILTITVVTIVYYLLHLNYQYWKKRGIANPKPVFLLGNFGKCFFLRASPGQVYYDVYNKYKNEQVVGLYRATTPVLLVRDPELIKEVMVKSFSSFHNNDVYVYKKRDPIVGRNPFVLKGEEWKSVRQQLTPGFTSGKMKWLYPLLDEVAENLVKFIENQPKTLNAKDVCARFTLNNVASCAFGIEGKCFEEENNHFRQMAIEFLSPSSWSFIGLFLVLLNPSLLKVLPIKFVTKNCEKKLIDLVQQTVKYREDNNVVRNDFLHILTQLKKTSSEFTDIDVVAHAAGFFGDGYETTAGVMSFVLYCLAENLDIQTKLRELVDKVFENNEEKLPYEALQEIHFLDAVVNETLRLHPPALHFQKLCTQDFTFVLKNANKSVTIEKGTPVILPVYGLHHD…
Tc_CYP350C1 EEZ97716.1 cytochrome P450-like protein [Tribolium castaneum]	MQSTTILVALSAFTAFIYFLAEYFSKKQRLLRFHAAKLQGPPALPLIGSAYYLFGSNKSIVNNVIHLVKKYKSPWKIWLGRQLYIVVTEPEDIEVVLNKALEKAENYNFLACLLQEGLFTGPVEKWKRHRKVILSTFSMPILKSFVEIFSENSLRMLPKLDKFVGKGTFDVCPILTNTALEITCETAMGTKIYEQAHSDYAYNLSKALELVFMRMFQYWLHPNFIWSLSIYSKQLKQLSKQLEIFVQGIVTEKKVQYRDKKHDLCLETKRRKCFIDHLIEMSEDDNWHDHELLEEAQTMVAAGSESLGSVKSFTLIMLGMHPLIQDKVYNEMYNIFGPSDRTVTPDDLTEMTYLDMVIKETLRLFPVTAAVGRRVSQDIVTDRYTLPEGCECIVSILSA…
Tc_CYP314A1 EEZ97722.1 cytochrome P450 314A1 [Tribolium castaneum]	MFEKIFQSLDVTSLLIIAIFFLFLEYRPPWWYRNNDCKKGVKLIPGPLALPGLGTTWIFFFGGFSFNRLHLYYENMYKRYGPVMKEEYWCNIPVINLFEKREIVKVLKAGGKYPLRPPVEAVAHYRRSRPDRYASIGLVNEQGEAWYDLRSTLTPALTSPKTITSFLPEAQQIADDWCNLLKLSRDKNGRVSNLNYIADRLGLELTCALVLGRRMGFLLPGAETETGEKLAEAVRQHFLGTRDTYFGFPFWKLFPTPAYKTLIKSEASIYELALELINSANESTKESAVFQSVIQAEIDEREKIAAIIDFISAGIHTMKNSLLFLLHLIGQDLQIQKKIIEDSTKSYSKACVTETFRLLPTANALGRILEEEMELGGYRLSAGTVVVCHFGIACRDERN…
Tc_CYP9AD1 EEZ99187.1 cytochrome P450 9AD1 [Tribolium castaneum]	MLLLLLGTLIVILVLYLVNLSTKNFDHWEKRRVKYVKPFPFVGNLLPTVLKTKSTAELIQHLYKAFPNERFVGIFQFNTPILLIRDPELIKSIAIKNFDNFVDHYGFANDDIDPLWAKNLFASQGERWRDLRQTLSPVFTSSKMRTMFVLMDECVKQLTEYFKDQKQDVIDIELKDIFSRYTTDVIATTAFGIKVDSLRNRNNDFVVSGREFTDFSGLRGLAFFINGSYPRLAKFLNIKIVSDRLGNFFRTIIKETLTLREEKKIVRPDLIHSLMLARKGKLKYEELMELPEAGFAAVEESNLTKSNNNVNFLTDEDITAQALVFFLGGFDTTSSLMCFAGYELAINPHIQKRLKDEVLATDRECNGQITYEKLLNMKYLDMVVSETLRKWNQAVWLDR…
Tc_CYP304E1 EEZ99196.1 cytochrome P450 304E1 [Tribolium castaneum]	MLGFLTLLVTFVTLLVFLFYKFSKERPENFPPGPPSLPIWGSYWFLLKENYNLLHLSFETLGKRYKTDILGFFLGNAPTVVTLSYELTKEMLSRDEFMGRNDTIIVQTRSRGSPKGIFFTDGPVWKQQRRFALRHMRDYGFGRRSENMENLAHQETNYLIDFLTKEPSQGDLDVCKKKGLVLVPDFMYGSLINTVMLVLTSRHFEHQEVRKYAKAAFRFMKSEDSTGGAITITPWLRYIAPTFFGFTSAVDDNDMLIDFMKGLIEEHVETFSDDHHRDFIDDYISESIKQGIEIDYLQLALITLDFMFPSPVGVGHTLSFYFAHLINNPEIQTKIQEEIDQVVGRSRLPSLDDRKDLPYFEASIRENLRLMPVTPLGVTRRCVKDTMLGGHFIPKDSFV…
Tc_CYP6BQ13 EEZ99338.1 cytochrome P450 6BQ13 [Tribolium castaneum]	MAILTYSWLLDIFGILTALIAVFIAWAQWSHTYWSRRNLIAPKTTFFLGNSKGIVTQKQSFGDFTVEMYEYIRKHNKPHGGFYLTLMPNYMPVDPEIIKHIMLNDFDHFVDRGIYYNEEVDPLSAHLFSLDGAKWRNLRIKLTPTFTSGKMKMMFDTLVKCSDQLLVEMNQTAGKAPVDAKNILARFTTDIIGSCAFGIECNSLKNPNDEFTQYLKLFFVEGFWQNLNGIITFVAPELAKKLNMKVVNPVLSNFFMKVVEDTVNMRERNNIYRKDFMHLLLQLKNRGELVDDDSILQNNTDAENKEVTLTLNELAAQAFVFFLAGYETSSTTMTFCLYELASNPEIQDKLRAEINEVLQKHGKLTYDAIMEMRYMDKVVNETLRKYPPLPGLNRVCNKE…
Tc_CYP352A1 EEZ99364.1 cytochrome P450-like protein [Tribolium castaneum]	MLFLLLVILIICCLVKYHWDRRKLYLFAAKLQGPKAYPVVGNGPLFWCKNEEIFNNFMAATAPYPSPVRLWVGPKLVLFVKDPNQLQLILQSSKITTKSFLYRFLEPFLGKGLFTSSGPRQKHHRKLLQPLFSQRMIEGYCHLFQKHSKKFVEDLRKNANGPEFNISTFLQFTAFEATMDLLLEDQDTHSIDYNEIPNYVRKFYEIVFTRVKSFWLHLDIFFKLSSYYREQTKLQSLATTVINEITETNVPKIIEKIKAERKLADAEIRVPSMLESIAEMVMENPDCLTMQDCTDHLMTFMATSQDTQSSAVAFTCMMLGAYPHIQDLVVQELREVMGKKTSLDLTDVSQLKYLEMCLKESMRLFPVGPFIFRDTTEDFQFDKMVIPEGVTVILSIYHA…
Tc_CYP350A1 EFA00865.1 hypothetical protein TcasGA2_TC003768 [Tribolium castaneum]	MHYKLVIAGLCDNRNDQTNKWKKRRQVIESILDDDLIDSFAQIFKDYSDILLKKLGKFEGQYVDVMPIMTQFSLDIMFSGKVFLDFLLNQTDENWTDDELLAETRTLIIAGTDAIATATSFCLVMLAMHPEIQDRLYNETGTAYLECVIKETLRLFPTYSFIGRELDEDVVLGRYTLPKGSSVVVPLLDVQRSQKYWPQALEFKPDRFLPPKRGYFPFSVGPRNCLGREFALKAMKILLSNLLRTFQITETPFKSISDIKFHYKLSGRFLSVTLRIRTLIMYFVTPGLIFTVIALWLLWSFLWKNFFATKIKGPWAFPLIGSAYVLFGGTHNILENTVRVVSKYRPLCKLWLGNKLTIFPSNPDDIQMILNRSLEKEEGYRYIKTVFGHGLFTSPVSEW…
Tc_CYP303A1 EFA01261.1 cytochrome P450 303A1 [Tribolium castaneum]	MLLAIGFFVIILGLLAYLDTKKPKNYPPGPSWLPIIGSAHTIAEWRKKAGYLYKATAEMAEKYGPVIGLRVGKDLIVXXXXXXXXEFLASDDLAGRPTGAFFDMRTWGERRGVLLTDSDFWQEQRRFILRQLREFGFGRKNMSSMIEEETAIMVESYQKMLAGKKSVTLNMESAFNIHILNTLWMMMAGIRYSPEDKNLKSLQDILGRLFSTVDMVGAPFSQFPILRFIAPEISGYKLYLETHLQIWEFLYDELKRHKETWDENNLRDFMDVYLKMLNSPERKESFCEKQLLAICLDMFMAGSETTSKSLGFCFLNLIMYPDVQKKAQQEIDAVVGRNRLPSLEDRPQMPYMECVVLEALRMFSGRAFTVPHRAFKDTHLNGYIIPKDAMVIANMHGTL…
Tc_CYP15A1 EFA01264.1 cytochrome P450 15A1 [Tribolium castaneum]	MLFFVTLVISLVLLFLILDTIKPRRYPPGPKWLPIVGNFLEFRRRLSEIGYHHLVWKEFSEEYGDVVGLKMGRNLVVAVFGAEAVKEVLTREEFDGRPDGFFFRLRTFGKRLGIVFSDGQFWQKQRKFSMQHLRNFGFGRKEMEEKIEEETKDLIAVFKKQCSEPIWMHTAFDVSVLNVLWAMMAGERFNINDERLRKLLKIVHDAFRLTDMSGGMLNQLPFLRFIAPETCGYNQLVDVLVRMWEFLQETISEHRKTLCSSHARDLIDAFLQKMDIQSDSSFTDDQLMSLCLDLFMAGSETTSNTLGFSVVYMLQFPEVQKKVQDEMDEVVGRNRWPTLQDRIKLKYTEAVLMEIQRRANIPPLGIAHRATRDVSLFDYRIPEGTIVLTSLYSVHMDHK…
Tc_CYP305A1 EFA01265.1 cytochrome P450 305A1 [Tribolium castaneum]	MWLAVLLFFVFVVTYVIQQVKKPPNFPPGPYWLPFVGNLPQLKKLSKKLGGQHLALSHLAKEYNTNVLGLKLGKDYVVTVFTYPLIRDVLISEEFEGRPDNFFLRLRCMGQKRGITCTEGEEWNTLRNFVNRHLRNLGFGKKPMEKMIQDEICDILTILKKDGSDIQVDKFLAPCVLSVIWTLITGEKISRENNQLDELLDLFNLRSKAFDMTGGTLTQYPWLRYFLPEWSGFNLIKSVNTSLKNLFMKYIREHKDGWFEGRNEDLIYRYISEMKTNTEASKYFTDDHLVMVCVDLFIGGAQTTSRTLGFAFLMMIMYPEVQKKVQEQIDKHYDKNSSIEYSDRYKLPYVEAVLLETIRYRYVVPIGGPRRVTKNTTLDGYYLPKNTTVLISFYSINND…
Tc_CYP4BR3 EFA01323.1 cytochrome P450 4BR3 [Tribolium castaneum]	MFVVAFFVTLTVILCTPLIWWYLTLAKYSSLKKVPGPPPLPVIGNSNVIGKTTVDLLHSFMNLQDKYGTVVKVWLGPRLHLLITKPEMVEFFLNSTVHLNKSDGYDLFKPWLGDGLLVSTGSKWKTRRKLITPTFHFKILENFLETSFNKQINILLDVLLKEASQTDKSIEIHSLINLCSLDIICETAFGTELNAQAKCNPKYVEAVTGFLEIFTLRFFSAWLRHPLIFRLSDKYAKYMEYLKILHDFTNTIIKRRKEEFKLLQDNAKISEEGIKRRAALLDMLLEVSDNGKNLTDEDIREEVDTFMFEGHDTTTTSICFVLYAIAQNPDVQKKIYDELVSVLGPDCKKEITFSDIQELKYLDVVIKEAHRLYPPVPLIERSLEEDCTIDGLTIPKNTN…
Tc_CYP301B1 EFA02807.1 cytochrome P450 301B1 [Tribolium castaneum]	MKLLRAAKRVISSSSQQQLGVISAIEENHCKEWADAVPYEEVPGPKPLPFLGNTWRFIPFIGDFQIEHIDKVSKKLYEKYGKIVKMQGLLGRPDMLFLFDPDEIEKVFRQEDTLPYRPSMPSLNYYKHVHRKEFFGDNCGVIAVHGDRWQNFRTKVNQIMLQPRVTRMYVKSIETTSQELVDRIEVIKNKKSEVPDDFLNELHKWSLESIAKIALDVRLGCLDPNAHPDTQTLINAINTFFMNVPILELKIPFWKIWNTPTFKEYLHALDTIREITLKHVDIALHKLSQDDCEELSVLQRVLKMENDAKTASNLALDMFLVGVDTTSNAVASILYQLSLHQEKQAKLYEEIASLLPCKSTQISHEKLDQMHYLKACIKETMRMYPVVIGNGRCTTRDRV…
Tc_CYP6BQ1 EFA02816.1 cytochrome P450 6BQ1 [Tribolium castaneum]	MNYTFLALFVTFLLGVISYLKWKLRYWDKKGLPTIPPKLPFGNLTDVIFGRKSFGEQFVEFYQILKAKGYRHGGIYFGASPLYVPTDPEIVKHIMLVDFAHFSSHGGYVDEESDPLSGHLFNLDDIKWRNLRVKLTPTFTSGKMKMMFQTLAEVSYNLKNVLDESVINKTPVDARDVLSRFGVDVISSVAFGLECDSLKDPNVSFRKYGKKAVDFDIWVRIKLFMQVLLPHCVLRAIGHKFTKTEVEEFFMKSIRDVVEYREKNNIFRKDFMHLLIQLKNLGTVTDDGQILDETSGSKEVGLTMNQVAAQAFVFFMAGYETSSSTITFALYELAMNPPLQDKLRDEINTILAKHDNKLTYAAMMEMTYMEKVIQETLRKYPPLPIIMRLCTKDYVVPGT…
Tc_CYP6BQ2 EFA02817.1 cytochrome P450 6BQ2 [Tribolium castaneum]	MLLVNGSLTYDLVAILVTVLAGLVVYYKWAFTYWKKRGLEYLEPSIPFGNCASLFKAKYNFGEQFAEFYKQFREKNLRHGGVFMFARPFYIPVDPAIMKDIMQKDFQHFVDRGFYVNEEIDPLSGHLFSLEGNKWKNLRAKLTATFTSGKMKMMFETMSRCAEELDNYVNEASKRKETIDIKETLARFTTDIISSCAFGLESNCLKNPDTKFRYYGKRTFQNTTWENLKNLIQFMTPMYLLNLVKFKTTKQDVEDYMLNLVKKTVDYREKNNVYRKDFLHLLLQLKNKGKITDDETFLDNNNKSKEVALTINELAAQVFVFFAAGYETSSTAMTFTLYELCLNQKIQDKMREEIKTVLAKHNNKISYEALMEMTYMEQALNETLRKYPPVPFLNRKCTK…
Tc_CYP6BQ4 EFA02818.1 cytochrome P450 6BQ4 [Tribolium castaneum]	MLLVNGSLTYDLVAILATVLAGLVVYYKWAFTYWKRRGLEYLEPSIPFGNCASLLKLKYSFGEQFAEFYKQFREKNLRHGGVFMFARPFYIPVDPAIMKDIMQKDFQHFVDRGFYVNEEHDPLSGHLFSLEGNKWKNLRAKLTATFTSGKMKMMFETMSKCAEELDNYVNEAAKREETIDIKETLARFTTDIISSCAFGLESNCLKNPDTQFRYYGKRTFQNTTWENFKDVIQFITPTYLLDLVKFKITKPDVEDYMLNLVKKTVDYREKNNVYRKDFLHLLLQLKNKGKITDDETFLDHNNKSKEVALTINELAAQVFVFFAAGYETSSTAMTFTLYELCLNQKIQDKLREEIKTVLAKHNNKISYEAIMEMTYMDQALNETLRKYPPVPVLNRKCTK…
Tc_CYP6BQ5 EFA02819.1 cytochrome P450 6BQ5 [Tribolium castaneum]	MNTLLHNFVYDFVALFATVLIGVLLYYKWKFTYWAKVGLPTLAPTFPFGDAKEVMLGRLTFGEQFLEFYKKFRANGFKHGGVYFCLQQFYVPVDPEIIKHIMQKDFHHFMNHGNYFDSENDPLSGHLFNLEDNKWKNMRVKLTPTFTSGKIKMMFQTLADCASGLNTIMDEAAKNQTSLDIKDILARFTTDVIGSVAFGLECNSLKDPDAEFRKFGKRIFQIDVLDRIKILLQLIFPRNVLQTMKMKTTKSEVEEFFMKAIRDTVNYREKNNVYRKDFMHLLIQLKNRGAVTDDGNITSDQSKTDKALSLNELAAQAFVFFIAGFETSSTTMTFALYEIASNPQVQEKLREEIVTTLSKYNGELNYNAMMEMTYMEKVIFETLRKYPPLPLLTRQCTKD…
Tc_CYP6BQ6 EFA02820.1 cytochrome P450 6BQ6 [Tribolium castaneum]	MTFMTESLIFDIVTIISTIVVLTIAFWKWKLSYWDRVGLPTLSPILFFGDTKDVLLGRLTFGEQFQELYKKLKAKGLKHGGVYLGTRPFYLPTDPEIIKHIWQKDFQHFVNHGNYFDEEADPLSGHLFNLEDAKWKNMRVKLTPTFTSRKMKMMFQTLADCTHGLKDIMDEGASSGSPVDIKEILGRFTTDIIGSVAFGLECNSLKDPNTLFRMYGKKIFELSTGRRLHLFLQFILPERVLHAMKFKVTPSDVETFFMKVIRDTVGYREKNNVYRKDFLHMLIQLKNRGTVTDDEKITEDNGKTGEKALTMNELAAQSFVFFAAGFETSSTTVTFALLELALNQDIQQKLREEINTCLAKSNGELTYQAIMEMTYMDKVLQETLRKYPPVPFLTRRCTK…
Tc_CYP6BQ8 EFA02822.1 cytochrome P450 6BQ8 [Tribolium castaneum]	MLLNNFTLNILAVFITVLVGVIVYFKWHLSYWDRLGVPSLSPVLFFGDTKNLILSKCTIGEQFRVFYNKFKSKGYKHGGIFFGPIPFYIAIDPEIIKHILQKDFQHFMNHGYYINEEDDPLTGHLLNLENVKWKNMRAKLTPTFTSGKMKIMFQTLADCTTGLKKVMDDSALNHTPVDIKDIFGRFTTDIIGSVAFGIECNSLENPDAEFRKYGKKVFEIDFFGRIKTLCTFAIPHPILRLFRFKFYNSDVATFFMDAIRETVNYREKNNIYRKDFMHLLLQLKNRGLVTDDEKITGDKDIVTEALTMNELAAQAFVFFLAGFETSSTAMTWALYELAINPDVQQKLRAEINDVLRKHNKLTYEAMMDMTYMEKVICETLRKYPPIPVLTRKCTKDYTI…
Tc_CYP6BQ10 EFA02823.1 cytochrome P450 6BQ10 [Tribolium castaneum]	MTLITNNITLDLVAIIATFLVGIIVYFKWQLSYWDRLGVPSLNPTLVFGDFKNYIFAKCSLGEQFKELYDQFKSKGYKHGGVFVGPKPFYVPIDPEIVQHIMQKDFHHFMNHGNYFDENADPLSGHLFNLEDSKWKNMRVKLTPTFTSGKIKMMFQTLADCTRGLDEIMYNSALNHAPADIKDILGRFTTDIIGSIAFGIECNSLKNPDAEFRKYGRRVFEVGIIDRIKIICILALPDSVLRLLKLKFTKSDVENFFMNAIRDTVNYREKNNIYRKDFMHLLLQLKNRGSVTDDEKVTDDKDNVKEKALTLNELSAQAFVFFLAGFETSSTTMTWALYELATNQDVQEKLRNEINNVLSRHDNKLTYEAMMEMTYMEKVIHETLRKYPPLPILTRKCNK…
Tc_CYP6BQ11 EFA02824.1 cytochrome P450 6BQ11 [Tribolium castaneum]	MSLITDNLTFDLVAILATILVGIIVYFKWQLSYWDRLGVPSLNPVLFFGDIKDFILAKCTLGEQFKEFYGKFKSKGYKHGGIFLGPKPFYVPIDPELVKHIMQKDFQHFVNHGNYFDEDADPLSGHLFNLEDAKWKNMRIKLTPTFTSGKIKMMFQTLADCTRGLKEIMDHSALNHAPADIKDILGRFTTDIIGSVAFGIECNSLKDPDAEFRKYGRKVFEVGFIDRLKTICILSLPHPVLRFFKLKFTKSDVEKFFMSAIRDTVNYREKNNIYRKDFMHLLLQLKNRGFVADDGKVTDEKENVKEKALTLNELSAQAFVFFLAGFETSSTTMTWALYELATNQDVQEKLRNEINNVLSRHDNKLTYEAMMEMTYMEKVIHETLRKYPPLPILTRKCNK…
Tc_CYP6BQ12 EFA02825.1 cytochrome P450 6BQ12 [Tribolium castaneum]	MAIFTSSIFIDIITIITTVLALTIAFFKWKLTFWEKLGVPTLNPVLFFGDAKNILLGKRQVGVEFIDYYKQFKPRGLKHGGVYLGPRPFWVITDPGLIKHILQIDFPHFINHGTYADEENDPLSAHLFSLEGTKWKNMRTKMTPTFTSGKMKMMFQTLVDCTPGLKDIMDEHASKKKAVNIKNILERFTTDIIGSVGFGIECNSLKDPDSLFPKYGKKVFDLTPAEQLKQSLLFFLPNPVLKAMKFRITNKDVEDFFMKTVRETVLYREKNNIYRKDFMHLLLQLKNRGTVTDDEKIIDHSNQKQEPALTMNELTAQAFVFFLAGFETSSTTMTFALYELATNPDIQEKLRNEICTVLEKHNNELTYNAIAEMTYMDQVLHETLRKYPPLPILQRQCNK…
Tc_CYP334B1 EFA02864.1 cytochrome P450 334B1 [Tribolium castaneum]	MSILRGKNSPFCILRRFNNLKNFAHDSTKTSATSASATQAPSPGTFTISGKPSISVPQDTVKVTLQKPDMDVLVDTTTISRQMVAEQISKSIAFDNIPGPISLRIIHRIWGMVPILSTQITGGAIQYFLAVGSLLSWSGNMALFKRFFDHYGPVVRLHGPLGGDIVMVSRPEHIAAVFKNEGPYPIRSSLDSVEKYRLQHRKLRHTGPILMFGPEWENFRKSIEQPLPQLIARQYDKIDDACNKFIARIANIRNRQEEVPGTFQKEIYKWCLECMCLVTLDKKLGFLDPCGLSSTSDPGVLLDGLMKATKAIQRCEYGLHLWQFLPTPAWKSLVENCDAIDNVLSKYVHRIQVLIKEKKEASDGVSKEVNCLMENVLLKPGIMVEDAMTILLDMMLIGI…
Tc_CYP301A1 EFA02906.1 cytochrome P450 301A1 [Tribolium castaneum]	MVATSKFPQAAKIVKNITRSRSQTVTPAFCPHLENLNEAKPYSEIPGPKPIPILGNTWRLLPIIGQYDVSDVAKLSELFYKEYGKIVKLSGLVGRPDLLFIYDANEIEKIYRQEGPTPFRPSMPCLVRYKSVVRKDFFGDVGGVVGVHGEPWRRFRSTVQKPILQVQTVKKYIEPIENVTNYFIQRMMEMQNDDQEMPSDFDNEIHKWALECIGRVSLDARLGCLDPNLPPDSEPQKIIEAAKYALRNVAILELKFPFWRYFPTSLWTRYVQNMDYFVEICMKHIDAAMERLKSKTVLDEKDLSLVERILANEPDPKTAYILALDLILVGIDTISMAVCSILYQLATRPEQQEKMYQELKRVMPDPNTPLNTKLLDQMDFLKAFVKEVLRVYSTVIGNG…
Tc_CYP351D1 EFA02923.1 cytochrome P450-like protein [Tribolium castaneum]	MGARFSFDLKCVLLYISVLLLLVFLLKYVWNKRFLYYYGSKISGPFALPLIGSAYYFTGGAKVLYDKLWQICEKYQPLAKIWLGPHLMVIPSHPKDVEYLLHNFVSKGQLYEYITPLFGHGLLTGTVEKWKDHRKLINASFNSKILNSFIDIFVTHAKSSLDVFKEFCGKGQVDILPVFLRINIDGICETAMGVKPGTLSDRYDYLDWMMRAEHLIMVRMFRPWLYPDFIWKNTNMGKEQKQLCKKSWKFIANIIKQKRGEKINTLHNDLKKLSFLEYFIDLTDEQQKWCEKELIEEAQTMVFTGSGSLAITECYVLLMLAIHPEIQEKIYEELLTIFGNSDRDLCFKDLSKLCYLDRVIKETLRLFPIAPYIARLLDSDIHMEKYVIPKGTFALIPIT…
Tc_CYP4BN6 EFA04535.1 cytochrome P450-like protein [Tribolium castaneum]	MNIILEFFSALAVIIVLSWWYLFLKNYKVGKFFKNFSGPPGVPLLGNALDFKNKTKGVLPAFLNYNKNFGGLVKVQIGPFRKLLLVSDYKFLEFVLSSTKIINKSQNYRTMLPWLGTGLLTSEGIKWKKHRRIITPTFHFKILEQFINSFDAAGDVMINKLRKKVGIESVDIYPFVTLCALDIICETAMGTTINAQNNEESEYVTSVKEMGRIIIERAIAPQKNNEFLFRFTKDYQLQKSALKVLHNYTNNVISKRREELLKDQASKVSENVIDMGIKKKMAFLDLLLQATVDGRPLTNEEIREEVDTFMFEGHDTTASGISFALYCLANNPEAQEKAYEEQVALFGKEKKPIVSYSDLQEMKYLELVIKEALRLYPSVPFYARETNQEVEFGDIKIPK…
Tc_CYP347A1 EFA04564.1 cytochrome P450 347A1 [Tribolium castaneum]	MLPIVLFILACTICYFFVKINHAYWKKRGVVGPKPSFLVGNLGKSFILKSSPGEIYTEIYRKYKDASVVGLFRSETPVLLVRDPELLKEITTKSFQHFRNNDIDVDKKHDPLFGRNPFVLKGDEWKTVRAQLTPGFTSGKMKWLYSYLETNSKKMVEYILRVPEATNGQGYEAKELCIRYTLNNVGDAVFGIEGKCFEEKNSEFRKLSKEFLSPGSYGIIIMFLATLFPPITKIFPMRFVTKSVEKKLTNLVSDALKHRQVNNIVRNDFLHIISQLKKTNQDFTDVDVTAHAAGFFADGSETSSIVMSFVLFQLSINPDVQSKLRAEVTEAFNNNNNNMPYEVVQDLPYLEAVIQETLRIQPPIHSLQKLCTKSFTWTLKETNKPLVIEEGTPIIIPTH…
Tc_CYP346A2 EFA04605.1 cytochrome P450 346A2 [Tribolium castaneum]	MLLLTAIELSSVFIISLLFAYYLYYRYCFTYWKKRGAPQLTPTFPVGDLSTAAWGKESVYLRLQTLYHKFKDAGHKFGGIYFLNGPIYFPVHPDLIKRLLVTDFEHFVDRGMYIDEEKLPLTAHIFSMKGEQWKNVRMKFTPTFTSGKMKSMYNILVQVSQHLIKTLDPVAEQGLEVDIKELLMRYTTDIIGSTAFGVDCNSLDNPNTEFNRMVAMIFNNPSWKLYKMALEEGLQNPGNIIKIAHDNKVVQKYFNDLVRDTIEYRDKNNIVRDDFMNILMQMRSTGMEFKEIVAQAFLFFTAGFETSSSTMSNCIHELAHNQEIQDKLREEIHENLGRESSKYTYDDVLALPYLDKCVKETLRKYPPVAMLNRICVKPYKIPDTETVVEVNTPVIVSVL…
Tc_CYP4BN4 EFA04615.1 cytochrome P450-like protein [Tribolium castaneum]	MTIITEVFFALLISGLVILWFRLKNKNKEFYDKIPGPPPIPFFGNILEFTSTTVVLDIMMKYMKIYGGVVKFHGGPIDKTLLVSDYNFLENVLSSTKILNKTDDYKFLHSWLGTGLLTSAGPKWKKHRRILTPAFHFKILEQFIDVFESAGNKLVKKLEKVVGKDSVDIYPFVTLCTLDIICETAMGIKINAQDNGESEYVRSVKQMCKIIIERSFSLLQMINLTYPLTKNFYIEKNALKILHQQTNSVINQRRQELKNQSKNIEQENDLGTKTRKAFLDLILEATVDGRPLTDTEIREEVDTFMFEGHDTTASAISFALFCLATHPEVQARALEEQKALFGDTKNPTPTYTDLQNMKYLEQVIKEALRLYPSVPFHGRKTNEAVEFNNGTVVPKDVTI…
Tc_CYP4BN3 EFA04616.1 cytochrome P450-like protein [Tribolium castaneum]	MALLTDVFLPLVIILLIFWYWYRSQKNKKYYQNVATPPTVPILGNALDFTTTTELLGTFMRYRKDYGGLVKVHIGPLRHFLLVSDYKMLEYLLSSPKIVDKSEDYKFLSSWLGTGLLLADGGPKWKKHRKILTPAFHFQILEQFVDVFDSCSNVLIQKLDKEVGNTSVDVYPFVTLFTLDVICESTMGTKINAQDDVTSDYVQSVKHMCRIIIERSISPVQMYDFLFVFTRNYFIQRRALRILHDKADGVISQRLRELQAQTKTDSEGDSEGIKKKKAFLDLILEAKVDGKPLSQDDIRQEVETFMFAGHDTTASAISFTLYCLANYPEVQKMAYEEQLSIFEDNNEPDVTYANLQSMKYLELVIKETLRLYPSVPIIGRQSGEDFQFDNSWIPKGDTM…
Tc_CYP4BN8 EFA04628.1 cytochrome P450-like protein [Tribolium castaneum]	MFIFAALFFLIIFYLYHQNVKLNRILCTFPEPPKKFLLGHVLDITSTTDVLNVFSKYINNYGPTIKLRAATLFAGLGTTDYKLCELLLSNNRILSKSLNYQYARNWLGNGLLISDGDYWRRHRKILTPAFHFEILKQFVETFESVGKVFVEKLDISQGPSVDLPPLVTLCTLDVICETAMGTQINAQKGQNAKYVQSVREMCRILIDRGLSPLKILNNTYWMTKDYYIEKKSLKVLHSFTSSVIEKRKAERNERNCTKLAFLDLLLKFSNEGELLTDQELREEVDTFMFEGHDTTASSISFVLFCLANHPEVQEKVLREQNELFGDDKDPSVTYHELQKMKYLEQVIKETLRLYPAVPIIGRCTSEDITFGEHFIPKDTNIAIYIYGIHRNPEHFPEPE…
Tc_CYP4BN7 EFA04629.1 cytochrome P450-like protein [Tribolium castaneum]	MYLIAIVIVLISLYLIVKPVKKTGNIDDFPEPPSKVFFGHALDAKSTTEILNVTTNYVKKYGKIVKLRLGPFFKALVVTDYKLVEFFLSSNSLLTKSQNYAFARSWLGNGLILANGTHWKQHRKILTPAFHLEILREYLETFDSVGRIFIEKLKSLDNVQSVDLDALVPLCTLDVICETAMGTKINAQKGENSEYVSSVKEMCRIIVARFLSPLKILKCTYWMTHDFYTERKVVNILHSFTSKVIDGRKTNRNETEKSGKKKAFLDLLLKFSDIEKLSDRDIREEVDTFMFAGHDTTATGVCFALYLLANNPEVQEKVLSEQKELFGDEKNPCVTYQELQNMKYLEYVIKETLRLYPSVPVIGRYLKEDTTFGDRVISAKTNVAIFIYGIHRNPDYFPE…
Tc_CYP315A1 EFA04669.1 cytochrome P450 315A1 [Tribolium castaneum]	MLFRRVLAQLSTRPKSSLVSANTVLHFDEIPSPKGLPLVGTTLALIAHGSTPKLHDYVDKRHKQLGPIFKEKLGPVSAVFVADPDEIRAVFDHEGKHPLHVLPDAWVAYNQMYGCPRGLFFMDGANWWYHRRIMNRLLLKGDFRWIEGACECVSDKLIDSLMGESDYCGNLEATLYKWSLDVIVSILLGSGSYSQLCGELEPKVQKLAQVTHLVFQTSAKLALIPASFASKFKIPQWRRFVDSVDNALAQANALVDTLIEKKPHSDGLLPKLLAEQITLEDIKRIIVDLVLAAGDTTAVAMEWMLYLVAKSPQIQEKLRRNPDFVKHVFKETLRLYPVAPFLTRILPEDAILGGYGVPKGTLVVMSIYTSGRDGRYFKNPGLFQPERWDRKDEFYSSEM…
Tc_CYP346A1 EFA04674.1 cytochrome P450 346A1 [Tribolium castaneum]	MFLFDLQVSVIQLLSLFGVSILSGYYFYYRYCYTYWKKKGVPTSKPRFPFGDLSSSAWGKQSVYSRLETLYHQFKAKGYKHAGIYFFNGPIYFPIDPDLVKRVLVTDFEYFVDRGMYGNGDELPLSCHIFSMKGEEWKNIRTKMSPSFTAGKMKSIYNIVVHNCENLVKVFQPLAETRTVIDIKDILMRFTADVIGSTSFGIDCNSLDHPDTEFSRMVNRISNHSGWKLLRVALEEGLQNPGNIEKIAYNDKVVEDFFTNLVKETMEYRDKNNIIRNDFLHMLMQLRESAGMSLKEIVSQSFLFFIAGFKTSALTMCYCIHELAHSQDLQDKVREEIHKNLGRDVSKYAYEELIALPTLDKVVKETMRKYPPLPMLNRICVKSYQVPGTDVVIDKDTPV…
Tc_CYP346B1 EFA04676.1 cytochrome P450 346B1 [Tribolium castaneum]	MFKFDVFNTGVFELVCLFISLSIVSWYLYYIHCFNYWKKKQVPTHPPQFPAGNILKPVLGRENLFISVENYYKEFKRKGYKHAGLYFLNGPVYLPIDPEIVKSILTTDFDHFIDRGVFVDEQNFPLSAHLFSIKGSKWRSLRTKLSPTFSSGKLKTMYEIFMKMTQNFIETLEPKAGRKEDINIKYIAANFTADIIFSTAFGLEGNTLQYPDSKLGNLAKNLFNPSTWIVIKSLALEGLQNPGSILRAFISNKSIEEFFVDLVKKTVKHRDENKVVRKDFLSLLLEIRDREGLSFNEIVAQCFLFFLAGFETSSQTISYTIHSLAYNQDVQDKLRKEIVDNLGSDFTKYTYDDVLKLPYLDKVFNETLRLYPVLGFLNRICVKPYKVPGTDVVLDVGTP…
Tc_CYP346B2 EFA04677.1 cytochrome P450 346B2 [Tribolium castaneum]	MFVLLCLVISLSLVSWYLYYVHCFNYWKKKQVPTHPPTFPTGNILKSVLGKENIFITIENYYKEFKRKGHKHAGLYFFNGPVYLPIDPEIVKSIMTTDFEHFVDRGVFVDEKNFPLSAHLFSIKGSKWRNLRTKLSPTFSSGKLKTMYEIFMKMTQNFIETLEPKAGRKEDINIKYIAANFTADIIFSTAFGLEGNTLQNPDSKLGNVVQNLFNPSTWIVIKSLALEGLKNPGGIVRAFISDKALEEFFVNLVKNTVKHRDENKIVRNDFLSLLLEIRDKEGLSFNEIVAQCFLFFLAGYDTSAQTISYCIHSLAYNEDIQDKLRKEILDNLGSDYTKYTYDNVLKLPYLEQVLNETLRLYPVLGFFNRICVKPYKVPGTNVVLDVGTPVLIPTLGLQR…
Tc_CYP302A1 EFA04695.1 cytochrome P450 302A1 [Tribolium castaneum]	MCLFSKKSVHYLLTIRTRNYYYRGRFLTTAVDPPKSFKEIPGPLSLPLVGTLYLYFPFIGRYQFDRLHKNALKNFQLYGPIIREEIVPGEHIVWLGDPDDIAKMFHTEGTYPYRKSHLTLEKYRLDRPHIYNSGGLLPTNGPEWSRIRKVFQKGLSGPTEALSFIKGSDDVISEWLDTRFKKIHKETSNMDFLQELSRLFLELIGVAAFDIRFQSFHDDELDPCSKSTKLLESAFVTNSTILKTDNGPQLWRKFETPAYRRLRKAQELMESVAIDLVALKLSTFKEKTSNPPTLLERYLASASLDFKDIIGVVCDFLLAGMDTTTYSSSFLLYHLATNPSTQDALYEEACRLLPNPAAPLTTEKYKQAEYAKCAVKESLRLRPISIGVGRQLTTDVVFS…
Tc_CYP351A1 EFA05167.1 hypothetical protein TcasGA2_TC015293 [Tribolium castaneum]	MKPEKITSALIWVLFIIVLYFLLKYNWSRRWLYYYGSKIDGPFAWPIIGSAHHFIGGQKVFYKKMTQIFETYPTLSKFWLGKDLIVITSRPEDVEIVLNSCFEKPKFYKYAYKLFRTGLLIAPVNIWKERRRMIGPTFNSKTLQTFTEIFGKQANRLVRVLEQECGREFDIFLKLFRCTLDTACEALVGVDSSLLQGQDNYLQKLIRAEDIATIRSFSPWLQVDFFWKKSPLGREMDKACAESFTFIKQILSLKKCDFKDTTNPFTNYLQHLNKSNDDSPVEDEIQNILITGSESSALALALVLVVLGIYPEVQQKIALELDSIFGDDEREPTFEHINQMEYLECVIKETLRILPIVPIIMRLAEQDIKLEHCTIPAGSTVLVPIVHISKKSEFWKEPN…
Tc_CYP307B1 EFA05673.1 cytochrome P450 307B1 [Tribolium castaneum]	MFFTQFTLYLIAFVVLATVFAIAEAMRTRQGKYRPPSPLKLPIIGHLHLMSGYQVPYQAFTSLSKKFGSVFGLQLGYVKCVVINGQKNIREALVTKGHHFDSRPNFERYQQLFSGNKENSLAFCNWSTTQKTRRDMLKAYTFPRAFTNRFYTLEELVSSGTRSVVAALSTNTTSTKSVISRHCANIFTRHFCSKSFDVDEATFVEMVDNYDEIFYEVNQGYAADFLPFLLPFHEKNLKRVNGLTHKIRDFVLDHIIEGRFDSFDVQAEPDDYVESLIKYVKSGESPQLSWDSALFALEDIIGGHSAVANFLVKLFAFLAKEPQVQENIHKEIDRVLGTKEVSISHRTLLPYTEATIFEAIRLIASPIVPRVANRDSSINGLEIEKGTVIFLNNYDLSMS…
Tc_CYP6BK11 EFA05683.1 cytochrome P450 6BK11 [Tribolium castaneum]	MLLTNSICGDLVTIFLTLVTVLTLYFKWCHQYWEKLNLPSLPPSIPFGTSLGPKGHFGLRMKHIYDKMRQKGWKHGGIYLMQRPFYVVVDLDYVKNIMTKDFHHFSDRGIFHNEKADPLSAHLFNISGPKWRNLRSKLTPTFTSGKMKLMFQTLLDCEVNLRKQVEQHYEAKKPIDIKEVLGCFTTDIIGSCAFGLDCNSFKEENSPFRVYGRRVFDRSGFIRTLKRTFASNFPNLAKLVNIALVPRDISDFFINIVKDTVEYREKNKIVRNDFLQLLLDLKTEESGNDGTALTFEEIAAQSFVFFIAGFETSSTTMAFALYELARHQDIQDQVRDEIESVLKKYDGKITYEAIQEMSFLGQVIDEALRMYPPGPLVPRRCVKDYKVPNTDVVIEKGVM…
Tc_CYP351A8 EFA05703.1 cytochrome P450-like protein [Tribolium castaneum]	MQPDIDVTSALTWAISALALFFLVKYNWKRRWLYYHGSKIDGPFGWPIIGSAHYFIGGQKVFYQKMVKVFETQPSVFKFWLGKDLLVVTSKPEDVEIVLNNNSCFGKPKFYDFAFKLFRNGLLIAPASIWRDRRRVINPTFNPKILNSFIEIFGKHGNKLVKVLEESCSESDIFLKLFRCTFDIACETLADVDSELIKGQDKYLQTVIRMEDILAIRSFSIWLHPDFLWKRSFYGKEMEKASAEVFAFVKQILALKKASVTDDENYKKKRFLNHLLTTSETNPQIDELAILEEIQTILVTGSETTAITIGMVFIILGIYPEIQEKVRSELELILGPDDREITLEDINNLEYLERVIKETLRVLPIVPLITRTVEQDVKLGTKTIPSGSFVLVPIASIGK…
Tc_CYP351A7 EFA05704.1 cytochrome P450-like protein [Tribolium castaneum]	MKRDYIDITCALTWAFSALALVFIIKYNWSRRWLYYYGSKISGPFAWPIIGSAHHFIGGQKVFYKNMIKLFETQPPIFKFWLGKDLIVVTSRPEDVETVLSNCFGKPKFYDYSYKLFRDGLLIAPAKIWKDRRKIINPTFNPRILNSFLDIFNKHANRVVDVFAEGCGKESFDVFLKLFRCTLDIACETLADVDSDLIKGQDAYLQKAIRMEDVLAIRSFSVWLHPDIVWNNSSFGKEVAKASPEVFGFIKQIIGLKKLNPVPEDEFCKKKRFVNHLLTASETNPHFDELAVEEETQTILITGSETTAITIGMVLIILGIYPEIQEKIMDELDLVLGPDDRTITLEDINKMEYLERVIKETLRVLPIVPIILRSVDEDIKLDPYTIPAGSFVLVPIGHI…
Tc_CYP351A6 EFA05705.1 cytochrome P450-like protein [Tribolium castaneum]	MFSNATSVLLYTFLTLILFLVLKNFWKKRRLYYYGSKISGPFSWPIIGSAHLFFSGPKVFYKTLVHFVETQPEIFKFWLGQHLLVVTSRPEDVDCVVNKFFEKGPFFEFGKQLLGDGLLRAPAHIWKDRRKMFNPTFRTKILNTFIGTFGRHANKLVVELEECCGKQSCDLLFKLLRCSLDTACETLTDVDSTLLEGKDNYLRNMIRFEDIVSVRTLSFWYHVDIFWKMSPLSREMDKGCEELFSFIKQVIELKKLNRSQNNRDKDNAIKEKLFINHLLNLSETDRKIDDRVVEEEIQNILLTSTETSTLGVGMVLIILGILPKIQGKVSEELKTIFGTDDRQPTLEDINKLEYLERVIKETFRLFPVVPMFIRSADHDIKFDCYTIPAGSIILIPIFQ…
Tc_CYP351A5 EFA05706.1 cytochrome P450-like protein [Tribolium castaneum]	MICENVLVWLFSTLIAFLLLNAWHKRRLLYYASKINGPFSWPIIGSAHYFIGGQKVFYKKITQLLETQPEIFKIWLGGQLVVVTSRPEDVEVIVNKFFEKGPIVEYSKKFLGNSLLRAPAHIWKDRRKMLNPTFNQKILNTFMGTFATHAHKLVKELEEHCGKDYDVFSNLIRCTLNLAIENLADVDSDLIQGQDNYLQNVKRLEDLLAIRIFTFWFHADFFWKMSPLSREMHKATEETFAFVKQVIIIKTKKMNVKQDNNSPTKGKLFINHLIKVSKTDAKIDDLAIEEEIQNILIASSETTALTAGLVLTILGIFPEIQFKVSNELGAVFGHDGRAPSLEDINKMEYLECVIKETLRLFPVLPIILRFLDQDIKLGAYTIPAGCSIAIPICHLNKKA…
Tc_CYP351A4 EFA05707.1 cytochrome P450-like protein [Tribolium castaneum]	MFDFIFVSLTLILAFIIKYNWDRRWLYYYGSKLDSPIGWPIIGSAHYIIGGHKVFYKNVNMLLKSYPSEVAKIWIGPTLVVSITKPEYVEIVLNKCLERPEFYEFGKQIIGAGILTAPIDVWKSRRKMINPTFNPNILNSFVEIFGRYAFHLTNALEENCGKESFDILPKLFKCTFETACETLGDVNSNVLQGPEEIFENLTKAEDLITTRAFSLWLYLDFFWNMTSFCRELDKASKSIISIAKQVIQIKKSSRNQKPSEPMIQDNTYKEKRFVNHLLKLSETNAKLDQTALADEIQTFLLAGSETTALTVGLTLIILGIYPEIQKKIGKELEVIFGKDARVPTLEDINRMEYLERVIKETLRFLTPVPFMLRTNNQDITLDSNTIPAGSCIMIPIFHI…
Tc_CYP351A3 EFA05708.1 cytochrome P450-like protein [Tribolium castaneum]	MIEKIDLTSVFLTLFLAFIIKYNWDRRWLYYYGSKIDGPLGWPIFGSAHYLMGGHKVFYKNVNMLLKSYPSEVAKIWVGPTLLVSITKPEDVEIVLNKCLERPKFYEFGKEIVGSGILTAPIDVWKSRRKMINPTFNPNILNSFVEIFGRHAFYLTNALEENCGKDSFDILPKLFRCTFDTACETFGDVDSTLLHGRDEIFQNLTKAEDLVKTRGFTVWLHFEFFWNMTSLCKEYNQACNLLISIVKQIIQLKKPSYNNNHREKRLLNHLLKLSKINAKIDQTALEDEIQTILLTGSETTALTVGLTLIILGIYPEIQKKIGKELDVIFGKDDRVPTLEDINRMEYLERVIKETLRFLTPVPFMLRTNNQDITLDSNTIPAGSCIMIPIFHIHKKPEYW…
Tc_CYP351A2 EFA05709.1 cytochrome P450-like protein [Tribolium castaneum]	MNFETINTTSALTWALLFIVLFFIIKYNWNRRWLYYYGSKIDGPFAWPIIGIAHYFIGGQKVFYNQLTKLFEAQPPIFKFWLGQDLVVATSRLKDVEIILNNCFEKPKFYNFMCEVTGNGLLTARENIWKERRKMINQAFSLKVLHSYVDIFSKRAKCLISWFEEDFGKEDVFFKLYRCTFDTACEALADVDPTLLHGKNNYINNLKRMIDILTIRSFSIWLHDDFFWKLSPLSKEMSKASAETFSFIKQIIGLKKLDPKNHTSKRFLNHLLTLNETNPKFDDSAIEEELQTILITSSESTALTVGMILTVLGIYPEIQKKVSKELDSIFGHDDRETTLEDVQKMKYLECVIKETSRVLPAVPLLARLADKDIKLDNYTIPAGSIIVIPIWQIGKNADF…
Tc_CYP349A1 EFA05711.1 cytochrome P450 349A1 [Tribolium castaneum]	MFLLLVFLSLCFIWCLQFHWKRFRLYKLSRKIPGPLNLPLIGCAHLFFTGNAAEIAKRFMQMFDDYPDLAKAWMGPELYYLITKPEYLEVVLNHNATLEKMDLYKFIRPIVGDGLISSPVKVWKRHRKIIAPTFNQKVLNEFPGVICEQVNFLIELLRKECDKGEIDHCRYVTNCAIDIVGETIFGVSIGAQTGGKSYSLIFDKWMEVVFMRIFRLDYQFEWIFSWTKASKIQEEVKRIIHTMTRDIIEKKKEQIGCQLEADDEKKKPFLNLLVEKHLNNELTLQELEDEVNTFLLAGSDTNATSGSFILTLLGMHQDVQDKLYEEVSKILGPERPPTLDDLPKLKYTERVIKESLRVFPGAPFVARVVEEDVNLGDVIVPKGANIGLGYLHLHRSEKY…
Tc_CYP345D1 EFA05713.1 cytochrome P450 345D1 [Tribolium castaneum]	MFLVYFASFLLLLYYIYAKNYNYWQSRNVPTDKPFLFFGSFYNIAVRKEHIFERIRTIYNQFSAPYVGIYIFHQPVLLIRSPEILRKVLVKDFDKFTNRNIATNEAVDPLAFHTLFISKDAVWRNLRAKLSPVFTSGKMKLMFPLMQECVDDLHRFLAQNTDEIDVKITMKKYSVDIISTCAFGINTFCFRNDNSEILKMATQLVDFKSVVRSISIFSFFFMPSFVDIFRLTFADKTASDYLLNVFKTTLQEREKKKIIRNDFIDLLNNLRKTETITDGYKFDNDIKMAAQAIAFFSAGNDTTSITLALTCYELALNKTIQDRLRHEVTEIYNESEAFTYENIARMKYLDMVLNETLRKYPLAPFLNRKSDVKYTFEETGFTLDKGVSIIVPISGLHYD…
Tc_CYP351C1 EFA05717.1 cytochrome P450-like protein [Tribolium castaneum]	MFVVSAFLVGIVVLLLLRKRVTLWYYSAKLPGPFGLPFLGSLHLLVKGPKEIHQTLANIYKSYPKVVKIWFGPWLYVSTTEPSDLKVILTHHLDKGEFYELMSEYFRRALAAAPVDLWKKHRKNINPTFNTTILNTFIGAFAKQAEILVKNLEKYQSDEDIFPIVWKCTLDSACETLADVDPIFIDTEACLRRVFRIEEILLERFFNPLCHLNILWKFSPLRKELAVLWKQNSTFITQMIDIMKQSDNLDKKRFLNHLIPSHDLNYTIEEAQIMFFVGTETSGVAISSVLLILGMFPQIQEKIFIEIDQVFGSTTGSTLDEINHLDYLERVIKETLRLLPPIPFVMRSLDENLKLSCGTFPAGSRVIVPIMMVHRREDFWPEPLKFDPDRFLEERPSGT…
Tc_CYP6BN1 EFA05730.1 cytochrome P450 6BN1 [Tribolium castaneum]	MNTTIEILTIIILTIFCFYKWKFSYWKSRKIPYLDPKFPFGNVSNPFFMKEKVGMTLARFYNDMKQRGWKYGGFYFGVSPICLIVDPDLIKNIVTRDFEHFVDRGVYFNEKDDPLSGHLANLDGQKWKNMRRKLNPTFSASKTKNMFPIVKFCVENMMEKVKSCYENAHKCCNINEVFPAFSINVICSCAFGLQEENALFKAYADECVSWTKYKYLVQILATFFDKTAKRMGITTVPRNAAKFFMKVVTDSVKYREENDYVRSDFMQLLIEMKKQNQLTIEEIAAQCFVFFIAGFETSSATLTFALYELAKNQNLQNVARDEILANCPNEITYDSLADLKFLDQVVDETLRKYPPLLYVTRQCVKNYKIPDEDVVIEKGTLVAIPISALHSDEEFYPKP…
Tc_CYP6BK14 EFA05731.1 cytochrome P450 6BK14 [Tribolium castaneum]	MLFSAIILILALNYFYYKWKFTYWQCKKIPTLAPKIPFGDLPNPLKQAEATGVHIKRLYDQIKGKGWKHAGLYFLARPVYMVVDLEYVKNILTKDFHHFVDRGFYFNEKDDPISAHVFAVGGQKWRNLRTKLTPTFTSGKMKMMFQTLLECEANLLKRFEKEHKSAIDIKDILGCFTTDIIGSCGFGLDFNTFEDENSPFRKYGKKVFASNLTRRLQIFFFTHFPSMARALKVRHFSKDVADFFTKVVKDTVEFRERNNYKRKDFMQLLIDLKNCNSGLTLNEITAQSLIFFLAGFETSSTTMTFALYELAKNEKIQERVRDEIFSILGEEKITYEALQKMKYLALVINETLRKYPPLSFLTRECVQDYKIPDQDVIIEKGTKVVISILGMHRDQEFYP…
Tc_CYP6BT1 EFA05733.1 cytochrome P450 6BT1 [Tribolium castaneum]	MLLLAESLITLVLLLIAYYKFSFQYWKRQNVPFIQPSIPWGNYPSALKRQDNFGELVVRMYHQMKKQGHKYFGIYLFFQPCFVPTDPKFIKLILAKDFQHFNFRNFYYNEKDDPISAHLLSLNGEKWKRLRSKLTPTFTAGKIKMVFKIFVECGKIIEHTLEHHAQNRTSFDVKEMFSSYSTDVIVNCAFGVEVDRLKKTEFKNYSQKALDFNTRRCIVMYLGAVFPKLCRKLGFRQIAKSAGDFFINIVRNTVEFREKTNTIRNDFLQLLINLKNDESDDWGQFSIEEVAAQCFIFFLAGFETSATTMSFALYEIAANPHVYEQIMDEMRRVLDKYNGEMCHDAIKEMTYLGQVVDETLRIHSPAYAVSRTCTQDYHVPETNIVLKKGFQVLIPIRGI…
Tc_CYP49A1 EFA07521.1 cytochrome P450 49A1 [Tribolium castaneum]	MSLSRKLLVPKRALAVAQRAYSTDRPYSTAIMPELLDELAIPEHVERVEATPRPYSAIPGPKELPLIGNAWRFAPIIGQYKIQELDKVMWSLNRDYGRIVKVGGLIGHPDLLFVFNGDDIEKVFRMEEAMPHRPSMPSLHYYKQILKKDFFDGNAGVIGVHGPKWEEFRKKVQHALLPPQIAKKYIEPLDVIAGDFLHRMEDMLDENQELPNHFLSEIYKWALESVARVSLDTRLGCLEPNLSQNSESQRIINSINTFFWNVAEVELKMPVWRVYKNRSFKKYIGALEDFRTLCLKHIHKSMEKMQEKNFDEIKEENISIVERILLKTDNPKLAAVLALDLLLVGVDTTSIAAASTIYQLSQNPEKQQKLFDELQQVLPENDSKIDVSIQDKMPYLKAC…
Tc_CYP348A1 EFA07573.1 cytochrome P450-like protein [Tribolium castaneum]	MEQDWFFYSVTLFTFAVIFTFCYIRHVYTFFERKRIPRAGHPTFPFGNLYDVFFEKVPIFMQLWKFYNRFKRKKCKLGGFYLFLKPAIVLVDTTLVQLFFTDVFAKDERDDLDANFCGQVLASVVKSVEKVWPKLGPFAENEANFTQILGQELVGLCAREFFDSNDAKLCEVEGSRVFPLFRKCVSLSYPQFCKNENHRFRGKNFEKAAKNGVLQVLQKNGFSAKDRVDFIAELVDYLGKSSNLILFTLYELSLNREIQDDLRGEILRFRRNKDTFTYTELEQLTYLETVICETLRKYPMKPFVHKVCQKTFEQNGIKFDTNQTVFLSIFGIHHDVDNYINPELFDPDRFSEENEMFIDPIKYLPFGHQIKNDFDSLYAKLIMKMILIELLSKYEFALG…
Tc_CYP12H1 EFA07581.1 cytochrome P450 12H1 [Tribolium castaneum]	MLKTKLLKFANTSQKILMSTGSENVISQKKLDHYKNLNALENSDVMPEGWDKAKPFESLPGPKPIPFFGNIWRFLVPKIGDFYGIDFLDLHKIFYEQYGDISILKGMINDPIVVIFNPKDYETLFRNEGIWPIRKGLQSFNEYRKSRKDIFVNAGLLLEEGENWFKIRSVVNPILMQPRNISQYTDKMNSVADELVNNITNLLEESENGEMPENFHNELYKWSLESVGLVTLDTHLGCLKNDLDEDSEPQKLIRSTLEMFKLMHKLDVLPSFHNYVSTPSWRKFVQVMDFIVETNMKYVNQVLDKLEKGETTSTEIPSVLEKLLKVDRNIAVTMSIDMMIAGIDTTGRILGAALYFLGKNHEAQEKLRSEAISLLQTKDQAVTSEVLKKAPYLKAVIKE…
Tc_CYP9D3 EFA07793.1 hypothetical protein TcasGA2_TC005353 [Tribolium castaneum]	MLTIILSVVLGALIYYKLIKPASFWEERNITHASAWPLIGSMWESVIQKKNFNEISADIYKKYPNDRYVGYMQFSNPALLIRDLNLIKQIGVKAFDHFHDHLAFVGVKAEPLFSKSLAILQGEEWKQMRATLSPVFTSSKMKNMYHLIYECAENFAKHFQGRKEDVEVKDIFSKFTNDVIATAAFGIQINSLEEPNNEFYLMGKLLTTFKGWQLIKFFFAQSVPRIFELTKLNIFNQKVIKYFYDIIIDNIHKREKEGIIRPDLIHLLMEARKGKLKHDNSNEGGDGFATVEESDIGKNSKQLELTEDLMVAQALIFFFAGFETISTSFSFTAYELATNPDVQKKLQKEIDSAFQENHGKISYNVLQSMKYLDQVVSESLRLWPPAPQTDRFCNTDFVL…
Tc_CYP9D7 EFA07804.1 hypothetical protein TcasGA2_TC005365 [Tribolium castaneum]	MLTIILSVIFCALIYYKLMKPANFWKKRNITHVPSWPLVGNMLDSIIQKKHILEISTDIYKKYPDDRYVGYMQFTNPTLLIRDIDLIKQIGVKIFDSFHDHVTAAGIETEPLLNQSLISLHGEDWKRMRATLSPAFTSSKMKNMYHLIYECSENFAQHFQDGKQNVEVKDIFSKFTNDVIATAAFGIQVNSLKEPDNEFYSMGKALTTFQGFQLIKFFFVQLVPKIAEILKVRFLNPKVANFFTSIIINNMQKRERDGIIRPDLIHLLMEARKGKLKYDKGNEFGDGFATVEESEIGKNTKQVELTDDLIVAQALLFFFAGFDTVSTGASFLAHELATNPDVQKKLQEEIDMVLEENHGKISYTRIQSMKYLDQVISESLRLWPPAPQTDRFCNTDFVL…
Tc_CYP9D5 EFA09141.1 cytochrome P450 9D5 [Tribolium castaneum]	MLTIILSVVLGALIYYKLIKPASFWDERNITHASAWPLIGSMWESVIQKKNFNEISSDFYKKYPNDRYVGYMQFSNPVLLIRDLDLIKQIGVKVFDNFHDHLAITGIKTDPLFSKSLIVLRGEEWKQMRATLSPAFTSSKMKNMYHLIYECAENFAKHFQDEKKNVEVKDIFSKFTNDVIATVAFGIQINSLKEPNNEFYSMGKLLTTFKGFELMKFFFALALPQIFELTKLSLFNQKVTNFFRNIIIDNMHKREKDGIVRPDLIHLLMEARKGKLKHDNSNEGGDGFATVEESEIGKNSKKMELTDDLMVAQALLFFFAGFETISTGFSFMAYELATNPDVQKKLQKEIDLTLQENHGKISYNVLQSMKYLDQVVCESLRLWPPAPQTDRFCNTDFVL…
Tc_CYP9D4 EFA09142.1 cytochrome P450 9D4 [Tribolium castaneum]	MLTIILSVILGALIYYKLIKPASFWEERNITHASAWPLVGSMWESVIQKKNVNEVSTDIYNKYPNDRYVGYMQFTDPVLLIRDLDLIKQIGVKVFDNFRDHHAIAGFNAEPLFTKSLIFLEGEEWKQMRATLSPAFTSSKMKNMYHLIYECAENFAKHFQDKKQDVEVKDIFSRFTNDIIATVAFGIQINSLEERNNAFYLNGKSVTSFNGKQLLKFFVAQLAPQIFEFFKLCVFDQNSVKYFYNIIIDNMHKREKEGIVRPDLIHLLMEARKGKLKHDNSNNEGGDGFATVEESDIGKNFKKMELTDELMVAQALLFFFAGFETVSTGASFLAHELATNPDVQRKLQEEIDSVLEENQEKISYITIQSMKYLDQVISESLRLWPPAPQTDRLCNTDFV…
Tc_CYP9D1 EFA09143.1 cytochrome P450 9D1 [Tribolium castaneum]	MWPFVVQKKHITEIIADIYRQFPTDRYVGYYHFMTPTLLLRDVELIKQIGVKEFDSFHDHVSVSNTNTEPLLSEALTNLPGEKWKEMRATLSPAFTSSKIKNMYSLISECAENFVDFFQGREQDVEIKEVFSRFSNDVIATAAFGIRVNSVQEPNNEFYAMGRSLTTFSAFQILKIFLAHLVPKIAEFFEYRVLPRKVTDFFEGLILDNMQKREAEKIVRPDLIHLLMEARKGKLKHDNSNEGGEGFATVEESEIGKNTKQVELTDEKIVAQALLFFFAGFETVSTGVSFMAYELATNPHVQKKLQKEIDLTLQENHGKISYNVLQSMKYLDQVVCESLRLWPPAPQTDRLCNKNFVIEASKPHERTFTVEKDTMVMISMFAIHRDPQYFPDPEKFDPE…
Tc_CYP9AB1 EFA09148.1 cytochrome P450 9AB1 [Tribolium castaneum]	MWWFFVLLLGAPIVFFIFLYRTQKHWERRGLKQKNMGVTIPDNWAETKYPITFPDYVQKFYEMFPNRRYVGYYTISNPSLFIRDLDLIKQIIVKDFEYFTDHQHFIWEENDPLWSQNLFSLKGKKWREMRTTLSPTFTSSKIKYMFTLVQKNGEQFARYFLDKNENFMVFEMKDIFTRFTNDVIASSAFGVECDSLREPQNEFYLMSKAVTDFTGLWKIVAGTFYFLMPSVAKFLNISLFPKKGSKFFSNLVKSNIKSRLQHGIVRPDMINIMLEARKHGLKHEETQPSQDTGFATIEESELGKSGKVKKEITDDDITSQALVFIFAGFETVSSMMCFLSYELALNPDIQKRLIQEIDQTLDACGGSITYESLMGMKYLDMVLTESLRKWPISAGLDRV…
Tc_CYP9W1 EFA09151.1 cytochrome P450 9W1 [Tribolium castaneum]	MWYVYLSIFCGFLALFIYYKIIKPANFWKKRNVPHESTFALLQRKHPATILTQLYQKHKDQRYVGYLQLNHPFLMIRDLELIKQLTVKDFESFHDHYPFSYAKNDPILGKSLLMLNGQDWKQMRATLSPAYTTNKLKNMHQLMTECAQNFVGHFKGREKVAVDMKDIFTRFTTDVIASTAFGIKTDSLNQPNNRFFLMAKSLSKFGFIQVVKILISSFAKVGIFPSSVVNYFGTIIKSNIRERKQSCIVRPDMIHLMLEANKGQANQLTDDDIVAQAMTFFFAGFETVATACSFMAYELAIHPEIQQKLQAEIDSVGGVTYESLLSMKFLDQVVSESLRLWPPGFQIERMCTKSYKIEPKNHNEKGIVLEEGVSLIIPVIALHHDPDLFPEPDRFDPER…
Tc_CYP9Z2 EFA09240.1 cytochrome P450-like protein [Tribolium castaneum]	MFWILIVIAAIIAISYHQLRRYHKYWSEKGVQQGDPLPLFGHCLGTTLQKQSLSEFIQMSYNVAPDARYCGIYQFYSPILIVRDPELIKQITVKDFDHFVNRMAFIPEDCDPLWGKNLVALTDQRWRDMRSTLSPAFTSSKMKYMFSLISESAEQFAQYFANQDQDLITIEMKDIFTRFTNDVIANTAFGVKIDSLEERNNEFYLMGIEATDFRGFWRNMKIVIYFIFPTLFKSLGWRFFSKNVADFFVKLVRDNIAKREKHGIVRPDLINLFLEARKNGLKYEEQEHALDTGFATAEESEIGKNGMVRQTLTDVDIAAQALLFFFGGFDSVSSMMCFMSYELALNPDVQAKLLREVDETFESCDGKLTYEALIKMKYLDMVVSETLRLWPTNVSADRV…
Tc_CYP9Z3 EFA09241.1 cytochrome P450 9Z3 [Tribolium castaneum]	MIWFSTAVITIIALFYWLLIRPFKHWIKKGVAQGNPVPVFGHLLGTILHKQSFSEMIQTVYNIAPDSRYCGMYQFFQPMLVLRDPELIKQITVKDFDLFMNHKGFIPPDCEPLMGKVLILLTDQKWKDMRNTLSPAFTSSKMKYMFGLISESAQRFTGHFSKKNDNVITIEMKDIFSRFTNDVIANTAFGVEIDSLEEPNNEFYLMGLEITNFQGVVTFLKFLTFVILPRVAKFLKLTFFSKKVGKFFTKVIKENIANREKHGIVRPDMVNLLLEARKNSDTQKITDEDITSQAIIFFMGGFDPVSSLMSFMSYELAANPDVQTKLLREIDKTYERCDGKLTYEALVEMKFMDMVVSETLRLWPANGMTDRVCNTSYIIEPKDSTEKPLRLEKGDVVMV…
Tc_CYP9Z4 EFA09242.1 cytochrome P450 9Z4 [Tribolium castaneum]	MLWILVSIAIIALSYLFLIRPFKYWTNLGVEQGNPVPVFGHSWGTIVHTQSFADLVQMVYNIAPGARYSGMYQFFTPTLVLKDPDLIKQIAVKEFDSFLNHRSFIPEDVDPLWSKNLFSLTNQKWRDMRSTLSPAFTSSKMKYMFVLISESAEQFIGHFLKQKEDVITIEMKDTFTRFTNDVIANTAFGVKIDSLEERNNEFYLMGKEATDFKGFWRNLKFLILLSCPTLFKYLGINFFPKAVSSFFRRLVKDNINNREKHGIVRPDMINLLLEARKNGLKNEEQEPILDTGFATVEESDIGKNGAIKQKITDDDITAQALLFFFGGFDSVSSLMCFMSYELGINPDVQEKLHQEIDETLEACKGKLTYEALMKMKYMDMVISETLRLWPTAVASDRLC…
Tc_CYP9Z5 EFA09243.1 cytochrome P450 9Z5 [Tribolium castaneum]	MFWALILAAVLLVTYWLLSRPYKYWTERGVKQGKPVFIFGDYWGPMLRKQTNAEVVDMLYNQIDKEARYCGIYQFLTPVLLIRDPELIKKITVKDFEHFVDHRIVIPEESDPLSGQKWRDMRSTLSPVFTSSKLKYMFSLISERGEQFAQSLLKENKDVITLDIKNSFTRYTNDVMASTMFGITCDSLQEPKNEFYSLAQKSQDFSGFWKNVKLLGYFLFPEFCKSLEISFYSKEVNSFFEKLVTENIGSRQKHGIVRPDLIHLLMEAKNHAKKSTGYQESNKMKTEITDQDIATQALIFFFGGFDTVASLMSFMSYELATNPDCQEKLRQEVDEVMQNCNGKVTYEAIVNMKYMDMVTSETLRKWPNAPAVDRVCTKPYTIEPARPDEKPIHLKENDT…
Tc_CYP9Z6 EFA09275.1 cytochrome P450 9Z6 [Tribolium castaneum]	MFWILVGLALVALYWALSRPHSYWKRKGVVQGSPVFLLGDSWPMLFRKYSPPEMTELFYKASPNTRYFGIYEFLTPGLLLRDPDLIKQITVKDFDHFVDRRPFVPEKADPLFGKSLFSLKGPKWRAMRSTLSPVFTSSKMKYMFQLMSQTGERFINHFLNQKEEVVTVEMKEITTKFANDVIGNIVFGYECDSVKDPKNEFYVMGADLTNFRSLRFLLVFSANMIVPKLLALFKIPLFPKKVSDFFVRVVNDNIESREKHGIVRPDMIHLLLKMKSNNLKHEEVETVPDAGFASVEESELGKNAKTVTKITNEDIAAQALLFFFAGFDSVSSLISYMAYELAVNPDVQTKLLQEVDETRQKSDGKITYEALMSMKYMDMVVSEALRKWPNAIATERVCT…
Tc_CYP9AA1 EFA09276.1 cytochrome P450 9AA1 [Tribolium castaneum]	MWWLLIAAFTLLYALYIRLKKKNEYWIKKGVKQGSPVLIFGDKWRAIAHNESLADMVQKIYNVGPGDRYCGAYDFMSPALVLKDPELIKDILVKDFDHFVDHKRVIPEGSDPIWDKNLFFLTGQKWRDMRSTLSPVFTGSKMRFMFNLIAKSADQFVQHFVKQEETLIQIEMKDACARLTNDIIASTVFGFESDSVEDPDSKFYEMARKITDFSGLWQGLKILGFFIFPKYFENQNLSTEISNFFYNIVKENIRSRQLQNISRPDMISLLMEARENHKLIHGVEISDEDVTAQALVFFFAGFDSVSSLMTFMSYELALNPEIQKKLIEEIDTTTKTLDYDVVKSMKYLDMVVSETLRKWPITPFVNRVCTIPYTVQPKRPDENPIHLKKDAIVFLPIYG…
Tc_CYP9Z7 EFA09278.1 cytochrome P450 9Z7 [Tribolium castaneum]	MIIRKYSAPELVDEFYKIDQNARYCGVYQFLSPGLILRDPELIKEITVKDFDHFVDRRVFVKENVDPVFGRSLLSLDGEKWRNMRAAVSPVFTSSKMKYMFPSISQCGEDFANYFLKQNKDLLELEMKESITKFTNDVIANTVFGFTCNSLENPNNEFYKMGDEVGNMTSMRTRIVFLMNALAPKILSFFKIYLFSPRIYTFFRQVVNENISSREKHGVTRPDMIDLLVKAKNNSLKNEEADDLPEAGFTTVKDTENGKKSRKYQITDEDIVAQALLFFFAGFDSVAGVISYMCYELAVAQDAQEKLRQEVDETREKCGGKISYEELMKMKYMHMAVSETLRKWPTAIASDRVCVKPYTIQPKLPNEKPLHLKVGDTVNIPIYAIQRDPQYFPEPDRFI…
Tc_CYP4BN5 EFA09279.1 cytochrome P450-like protein [Tribolium castaneum]	MITIVIILIFILVSINFITKYLKKLKQNKDFYQNIRGPRGLPILGSALDFKTTKDVLQNLINYTRDYGEVVTAQIGPFHRYILVSNYDFLECVLSSTKLSSKSHNYNFLRPWLGTGLLTSDGAKWKTHRRILTPAFHFQILEQFIEVFEKCGNTLLEKLRNEVDKETCDIYPYVTMCTLDIICESIMGISINAQEDSTSDYVQSVKNVCRIMVERSISPLQMCPFMYPLTKNYWTEKKSLKILHKQTNDVINARRKELESSKEVSSYEENFTKKKKPFLDLLLETKIDNRLLTQEEIREEVDTFMFEGHDTTASAVSFTLFCLANNLESQQKAFEEQQAIFGNIQNVTASYTDLQNMKYLEQVIKEALRLYPSVPFYGREITENVEYDGKLLPKGDILL…
Tc_CYP18A1 EFA10669.1 cytochrome P450 18A1 [Tribolium castaneum]	MFVYSGLVLWNFLAEELSTKVLAVFLMVLFLVRLVQMLKEASALPPGPWGLPILGSLPFLKGDLHLHFRDLTHKYGSLISTRLGSQLIVVLSDYKMIRDAFRKEEFTGRPITEFTTLLDGYGVINTAGKLWKDQRRFLHDGLRHFGMSYIGSRKTQMENRIMREVEEFLSVLTARKDTPIDLNPVLAVSLSNVICDILMSVRFSHNDERFKRFMFLIDEGFKLFSSLEASFFIPILKYLPGQRQTREKIAKNRAEMAQFLQETIEEHRKSFDPSHLRDLLDTYLYEIQKADEEGTGDHLFEGKDHDRQMQQIMGDLFSAGMETIKSSLQWAVLFMLHHPEVMKAVQEELDQVVGRRRLPKLEDLPYLPVTESTMLEVLRISSIVPMGTTHAPTRDLKLN…
Tc_CYP4Q9P EFA10751.1 cytochrome P450-like protein [Tribolium castaneum]	MIILLIIVALVLALFLKPLGHYISIIKYVQQLPGPPCENFLHGNITHLYGPPEKMFKTVRKWGLEYYPIYQNWIAHVAVANVMNPYDFETILSNMKHTSKSMIYDMLHCWLGTGLLTSDGIKWQTRRKILTPAFHFNILQEFIKIFNEETETLVQQLKKHSNSSVDVTEYISAFTLNTIGETAMGTSFGTETSTGREYKKSIQEIGEILKYKLLRPWLLSKFVYVCDPNYWKEIKLVKILHNFTNNVIANRQSNFKPVEQKSDEFSYSRRKRMAMLDLLLTAKNEDNLIDDEGIREEVDTFMFEGHDTTAVAICFALMCIACHPDIQERIFEEIEETFSDDTKPDYKSLQELKYMERCIKEVLRLYPSVPFIARSLGEDIVTYSGHKLKAGSMVHLHIY…
Tc_CYP4Q3 EFA10752.1 cytochrome P450-like protein [Tribolium castaneum]	MLLSSSVLFVISFFLVLYFFKKLKCVSAKLYNLGKLDGPSNHNIIIGNVLRLHAAPEVIFKKLRQWARDYYPVYQLRAIHIPAACILAPEDFEAILSNPRHIEKSMVYLLLHDWLGTGLLTSGGQKWATRRKILTPAFHFSILQQFITIFNEETDKLVDTFKQQCDQPIEITSHITQFTLKTIGETAMGTKFEFTTRKQIEYKQAILEIGEILLYRLLNSWLISDYLNFFSPHRLREKRLVKTLHTFTRDVITEREKTFEKFQLPTEEHDVYIGKKRLAMLDLLLTAKNEERTIDEDGIREEVDTFMFEGHDTTSAALSFALMLLANHKNVQDQIVDEMVTVLGDLHQKPTYNNLQEMKYLERAIKESLRLYPSVHFISRKLGEDFVTCNGLKLPKSTI…
Tc_CYP4Q2 EFA10753.1 cytochrome P450-like protein [Tribolium castaneum]	MFASTLILTTIFAIVSVLAFKRIKYHVKNYILLNKLPGPPPDGLFVGNMPYLQTTPEDIFNRLREANKKFYPIYKLFAVHRMGANILSPEDSEIVLSNPIHNEKGYIYKLLHHWLKEGLLTSKGEKWQLRRKILTPAFHFNILQQFIMILNEEAEKLVEGLRKECHKPYINITPHISQFTLKSITETAMGTKLDFTTKKEIRYKEAVYKIGKILTYRITHPWFIEPLLNIFSPCFIQERRVTSTLHKFTKEVIEDREKNFKDFELPTEEHDVYKGKKRLAMLDLLLSAKKKDGIIDNKGIQEEVDTFMFEGHDTTAVALNFALMLIACHKDVQETILQEMRDVLGDIHAKPTYSDLQNLKYLERCIKESLRLYPSVHLISRALGEDVRTQKGYLIPKDT…
Tc_CYP4Q1 EFA10754.1 cytochrome P450-like protein [Tribolium castaneum]	MLLSTTLVCAIGLLGVFHLLAWIKFHASNYMKMCVIPGPPQKGILIGNMTYLQTTPEKIFLRLREATKNFYPIYKLNALHKCAANILNPEDCELIMSNSAHNQKGQIYDLLRNWLKDGLLTSFGAKWQTRRKILTPAFHFSILQQFVQIFNEEAEILVEDLKKDCSKSYISISSHITKFTLKTIAETAMGSKLKFETQKEIDYYQAVYDVGKILLYRLTHPWFIFHYVNFFSPWYLQEVKVTKTLHNFTREVIKHREENFKDIELPTEEHEVYKGKKRLAMLDLLLSAKHKEGIVENDGIQEEVDTFMFKGHDTTSAALCFALMLIASHSEVQESIVAEMREVLGDLSKKPSYNDLQNLKYLERCIKETLRLYPSVHFISRTLGQDLITTGGYTLPKES…
Tc_CYP4Q7v1 EFA10755.1 cytochrome P450-like protein [Tribolium castaneum]	MLVLTTVLTAAAVFLLFYLFYCYKTIKQHIYSLISLSYLPGPPVNDIISGNILPLYTSAENIFKQLREWGRLYYPIYKLNAAHLAAANILSPEDCELVLSNPTHMEKSAIYNLLHDWLGTGLLTSTGLKWQTRRKILTPAFHFSILQQFVAIFNEETDKLVEVLKEECYKPFINVNAHVAQFTLKTIAETAMGTKLRFTTRKETIYKQSIVDMGEFLLYRLLRCWLISKCIYVFNPRYYLEKKVTRRLHRFTKSVIAERQENFKEIVVPETDEVYTGKRRLAMLDLLLTAKNKEGLIDDEGIREEVDTFMFEGHDTTAAALGFALMVLAGHKEVQDKIVEEMNEVLGDIKKKPTYQDLQEMKYLERCVKEVLRLYPSVHFISRKLGEDLVTHSGHKLAK…
Tc_CYP4Q5 EFA10757.1 cytochrome P450-like protein [Tribolium castaneum]	MIQSTLLLIFIVILSVIIYIWWYQNFSRFFSLLNKVPGPPGYPIIGNIIQFLATPEELFKIDRELGRRFYPIYKEWTLTYGAVNLLHPDDIELVLSNSKYNDKSAIYDFLHCWLGTGLLTSSGTKWQTRRKVLTPAFHFNILQQFLPIFNEETVKLIKNIKNDQPIDVIPPVTQFTLLSIAETSMGVKLDASPKSCDDYKNAIHVFGYALTYRLGRPWLHNPFVFFNLTRLGHLTKKSIKILHDFSRNVIEQKKRTFEGEKRGKRLAMLDLLLLAKHQGADIDDEGIAEEVDTFMFEGHDTTSIAICYTLLLLANHPDIQDELYSELKSVLSDPTQTPSYSDLKQLNLMERCIKESLRIFPSVPFISRLLTEDLTTASGYVIPRGSMAHIHIYDLHNNP…
Tc_CYP4Q6 EFA10781.1 cytochrome P450-like protein [Tribolium castaneum]	MLSFYLLLTGVGLILLLQTWRFFRKYFKNKTILKKIRGPPETPIFGHMYIFTQDPDLLFSRIRKYSREYYPIFRFSALYVDIVNFLEPNDIELILSTTKHLSKSKIYTFLNNWLGTGLLTSTGAKWHQRRKILTPAFHFNILQQFLNIFNDETEKLVLRLGEDCGRTIDVVPPVTNFTLQSIAETAMGLSNINELTQKEYKKAIYKIGHIFLKRLSKPWYRLDAIYNYSKLAEEENATVKILHDFSNGIISEREKERTTNLSQNLASYSKKKRMAMLDLLLAAKNEGADIDYEGIREEVDTFMFEGHDTTSMAISFILLTLANLQDVQTKVREEILSVVGKEKIPTYNDLQELKYTERCIKETLRLFPSVPFISRYASEDFVTKTGYTIPEGTVLHIHI…
Tc_CYP6BK12 EFA12529.1 cytochrome P450 6BK12 [Tribolium castaneum]	MPTLFDILGVSVALLVITYAYFKWRFQYWRQKNVPFLPPTVPFGNFNMLRQRDNGGILLKKFYDEMKSHGWKHGGFYSLFQPGYLVIDLDYLKNIMTKDFDHFTDRGFYYNEKDDPLSAHLFALGGEKWRNLRTKITPTFTSGKMKQMFQILVDCTPDLIERIDSFCREKKPIDIKELLGCFTTDIIGSCAFGLQFNTSKDKNSPFREYGRKAFTPTYFDIVKMTFAMAFPRLALALKLRMTRKDVSDFFLQLVRDTVKYRVENNYSRKDFIQLLIDLKSLTIEEIAAQCFVFFIAGFETSSTTMTFVLYELSRRHDLQQKLRNEINTVLAKYDGHMTYEAIQDMKYMDQVINEALRMYPPVPLLSRKCVKDYKIPDQEIIIDKGTTVCIPIWGIHYDK…
Tc_CYP345D2 EFA12532.1 cytochrome P450 345D2 [Tribolium castaneum]	MIFVYLCCFLLFLYYLYRKNYKYWESKGVLTEKPFFIFGSFYDVALRRKHLFHKVREIYDKFSTPYVGIYIFNQPTLVIRSPELLKKVLVKDFDKFINRKVAANESVDPVFFHTLFSAKNDNWRNLRAKISPVFTSGKIKLMFPLMKECGTDLLNYFKKRSGGVIEARNVTKKYAVDIISSCAFGINSYCLKDDNSEIMQIATQLVDFKSFIRSISIFCFFFMPKLVDIFRLTFADKKASEYLMNVFKTTINERRKKTIVRNDLIDMLHNLKENSSSSDFTFDDVKMAAQALSFFSAGNDTTSITITFALYELALNTDIQNRLREEIRKRYEAHGDFTYEAIQEMKYLEMVLCETLRKYPLTIFLNREAVSNYTLEESGLTIDKGTSIMIPVAGLHFDE…
Tc_CYP6BR3 EFA12627.1 cytochrome P450 6BR3 [Tribolium castaneum]	MMSVFTEFWPQILVFLALFLLVLVNYFNYCYRYWSKKGVATIKPRFPLGNTNIILPQGLSIGILSKQFYDEFKAKGHKFGGVYLVTEPNLLIVDPEYVKDIMSKDFQHFVDRGFYYNKEKDVLSAHLFAIDGSDWRNLRIKLTPTFTSGKMKMMFEAVVQCSKHMIENLDKNLGSDIEIKEVLGRFTTDVIGTCAFGIECNSFKYPDAEFRMMGKKIFEYDLWKSVKAFFAVNVPKVALQLGLTSTPDDVIDFFTRIVADAVKMRESNNIRRNDFLQILIDLKNTTSLTLDEMSAQVFLFFVAGFETSSTTMTFALYELARNEKMQEKLRFEICQVLDKTGGQITYESLIEMKYLQQVIDETLRMYPPLPTLNRRCTKDYVLRDTNIIIEKDTPILISA…
Tc_CYP6BR1 EFA12629.1 cytochrome P450 6BR1 [Tribolium castaneum]	MNIPSPYFEILGTVLALLVAIIFYYHHAFQFWARKNIPFIPPRFPLGNTNVVLPRGLTIGLLSKTFYDYFKQRGHKIGGVFLVTEPNLMILDPDYIKNILLKDFHHFVDRGFYFNEKTDPISANLFTIDGDQWRNLRTKLTPTFTSSKMKIMFQTVKNCCNNMLEAIASNTDLDKDLKEFLGRYTVDVVGSCAFGIECNSFKHPDAEFRKMGLRAFHFSFLRSIRAFFIAYLPKLSRQMGLPSNNKDIREFFYKVVMETIQKREETQIKRNDFLQILMDLRKTEILSLDEVAAQVFLFFTAGFETSSSTMAMCLYEIAKEPEYQEKLRQEICEITNGEITYENLFEMKYLDQVFSETLRKYPPGQTLNRRCVKDYTLPGTSTIIEKGTPILISAIGVHR…
Tc_CYP6BK10 EFA12630.1 cytochrome P450 6BK10 [Tribolium castaneum]	MSLLLSFLLRLGSVIISLIVVVLSVIKWKHQYWANRNIPFFPPSVPFGNLQNPRRKKHSIGYHIKNFYDQAKRKGWKHCGLYFFASPVYLVIDVNYVKHIMNTDFHHFVDRGMYSNEKIDPISAHLFALGGTRWKNLRNKLSPTFTSSKMKMMFPTIVECVSLLLDAMTEKSEQIDIKELLGRFTTDIIGSCAFGLDCNTIKEENSPFRLYGKKVFFSTKMRTFKLTFASSFPTLGRLLRIRQVSSDVSDFFRKIVKDTIEYRAQNQFSRPDFLQMLIDLRRDGAEITLDEIIAQCFIFFLAGFETSSTTMTFTLYELAKNHQIQDKLRQEIMTILTKYHGEITYDAISEMKYLDQVIEESLRKYPPLPFVTRTCVMDYKVPNTDLVIEKGRRVILPIL…
Tc_CYP6BK7 EFA12631.1 cytochrome P450 6BK7 [Tribolium castaneum]	MFTFVGVAIALLATLFAYFKWTYKYWERRNLQYLEPKIPYGNGTGPFKRTENAGFRFKRQYEELKSRGWKHGGLYSILNPIYLVADLDYIKNIMTKDFHYFTDRGIYYNEKNDPLSAHLFALGGPKWRHLRTKLSPTFTSGKMKQMFQTLVDCVPQLLQQIDKNVPVDIKEVLGCFTTDIIGSCAFGLECKTFEDENSPFREYGRKFFQVSNLKIAKFLFSGNFPNVARTLGVTITSKDVSDFFISVVEDTVKYREKHNLVRKDFMQLLIDLKNTEKEQMLTIEELAAQCFVFFIAGFETSSTTMTFALFELAKRPDLQQQVRDEIETVLAKHGNITYDAIQDLKFMDQVIDETLRMYPPVPVLTRKCVKDYKIPDQDVIIQKGTRVFIPVLGIHYDSD…
Tc_CYP6BK6 EFA12632.1 cytochrome P450 6BK6 [Tribolium castaneum]	MFRFLDLVGVFIALFAILFAYFKWTYQYWSQKNVPFIQPTIPFGNSNLFRQKESGGIRMKNFYDEMKAQGWKHGGLYSILKPSYMVIDLDYLKNIMTKDFDYFSDRGFYYNEKDDPLSAHLFAIGGEKWRNLRIKLTPTFTSGKMKMMFQTLVDCAPGLVKQIDRKMESIDIKEVLGCFTTDIIGSCAFGLDFNTSNDNNSPFREYGRKAFVPTKFDIVKIIFAMSFPRLAQLFRLTLTRKDVSEFFLKVVRETVEYREKNNYRRKDFIQLLIDLKGEDGKTLTINEIAAQSFVFFIAGFETSSTTMAFVLYELSRRPDLQQKLRDEINTVLSRYEGSITYEATQEMKYMDQVINEALRMYPPVPMLGRKCVKDYKIPDQDVIIEKGTSILIPVLGIHY…
Tc_CYP6BK4 EFA12634.1 cytochrome P450 6BK4 [Tribolium castaneum]	MLITTSLTGDLLAVFLTLVLIIVTYCKWSYQYWERKHLPYLEPQIPFGNVGDSIKGKTNFGITIKKIYEEMKHNGWKHGGLYVFTEPNYMVLDLEYVKNIMTKDFQYFVDRSTYYNKKEDPLNAHLLNLGGTKWRNLRTKLTPTFTSGKMKMMFQTLADCQTGLLKRMEKERLTRQPIDIKEVLACFTTEIIGSCAFGLNCKAFEDENSPFRVYGRKVFATSKLQRLKRTIATIFPTLGYLFNISITPKDITNFYLNVVKDTVEYREKNNYNRNDFMQLLIDLKNNKLEGGTSNGGFTLKEVAAQSFVFFLAGFETSSTLMTFALYELARHQEIQDIVREEINEVLRKHNGNVTYDSINDMKYLSQVIDETLRLYPPASLVNRKCIKDYQVPDCDLVIE…
Tc_CYP6BK3 EFA12635.1 cytochrome P450 6BK3 [Tribolium castaneum]	MFVSNSLLGDLIALFVTLGVLLTFYFKWTYQYWTRRNVPQIDPHIPFGNISESIKGREIVGVTFKKIYQQLKSQGCRHGGIYIFTQPSYFPIDLDYIRNILTKDFQYFVDRPFYVNEKDPLQAHLLNLSGTRWRNMRSKLTPTFTSGKMKLMFHIMAESQSDLLKRMDKEAESLEPINIKEVLACFTTNIIGSCAFGLDCKALEDENSPFRQFGKKLFKISVLHRLKRTFAATFPDFAKFLRMSNSRKEIVKFIMDMVEGTIEYREKNNYSRNDFMQLLIDMKNNKPKGDHDGKPLTLDEVASQAIVFFAAGFETSSTLMTFAFYELAKNPHIQDKLREEINLILAEHNNEISYDAIQEMKYLSQVIDETLRLHPPAAQTSRKCIKDYKIPDQDITIEK…
Tc_CYP6BK2 EFA12636.1 cytochrome P450 6BK2 [Tribolium castaneum]	MLFSDSLTKDLFGCVLTFAILIIAYFKWSYQYWKRKNLPYLKPTFPFGNITGLLTRKETFGVIIQKVYQEMKNCNWNHGGIYLTLNPAYCAIDLEYVKNIMTKDFQHFVDRGSYYNEKDDPLSAHLFAIGGQKWRNLRTKLTPTFTSGKMKQMFQTLVDCESNLAKKIDMEYEKKHPIDIKEVLGCFTTDIIGSCAFGLDCKTFEHENSPFRVYGKKLFKGSTLRNIKRSLLTQNFPDLAQKLGVLALPEDISNFFMKVVKDTVRYREKNGFTRSDFLQLLINLKNSKVAEEEGYKHDGNTLTLEEIAAQSFVFFIAGFETSSTTMTFALYELAKNQEIQSQVREEIDAVLKKHDGKITYDSIQDMKFMNQVIDETLRKYPPIPFVTRKCVNNYQIPGE…
Tc_CYP6BK1 EFA12637.1 cytochrome P450 6BK1 [Tribolium castaneum]	MFSVLVFLIIVVVFLYYKWAFTYWHRRNIPYLEPSFPFGNLPNLFQRKENIGLTVEKFYNEMKRRKWKHGGVYFLVSPVYCVIDLEYVKNIMNRDFEYFTNRSIYYNEKDDPLSAHLFAIGGQKWRNLRTKLTATFTSGKMKAMFQTLLECETNLLKQIEDCNNPINIKEILSCFTTDVIGSVGFGLECKTFEEKNSPFRIYGKKVFKDSVLRSLKRAFLTSNFPELARKLGILAFPSEITDFFLKVVADTVKYREENNRSRNDFLQLLIDLKNSGTLSLEEIAAQCFLFFLAGFETSSTTMTFALYELAQHQDIQDKVREEIDAVLKKYGGKITYEAIHDMKYMNQVIDETLRKYPAASIITRTCVKDYKIPDQDIVIEKGTSVIIPVLGIHHDEKFY…
Tc_CYP6BM1 EFA12639.1 cytochrome P450 6BM1 [Tribolium castaneum]	MAFISLTILAILLLLAVTLFYKWKFQYWKTRQVPFLPPKIPFGNIPNPFTLKEKPGIFIKQFYQEMKRNGWKHGGFYFFACPVYMVVDPDYIKQVLIKDFQYFIDRGIYSNEKDDPISHNLFSANETKWKYLRTLLNPSFTSKKIKAMFTILLACEKFLTQNVENNQVIDANHIFANFTIDVITTCAFGLDCNGNQNLALKHFGEKTINYSKLKMFVLMLASIFPKLAKKFGCVIMHKNTQEFFVQFVADIIKFREENNYTRDDFMQFLIKLKNKSAKQVFTLEEVASQCVLFFIAGFETSHATMSFALYELAKHQDIQQKVREEFWAVVDSQESEITYEAVQKLKYLDQVLNETLRKYPVVMYLTRRCIKDYKVPEDGAVIEKGTTVIIPTVALNYDE…
Tc_CYP345B1 EFA12855.1 cytochrome P450 345B1 [Tribolium castaneum]	MGLELQFSIINLLILLITFWTTLYLYFTRKFNHWKSKNVPQVAPIPFFGNAFEVFTWRKNIGEFARQIYNSTTKPFIGFFICDEPYLLIRDPELVKSILVKDFAVFSNRSISENKENDPMGSHLLFLLKTPDWRDMRRKITPVFTSGKMKNMYSLISEAGNDMIQHMRKEVSKSDQLEMREVAARYTTDAITSTSFGINANCFKNEKAEFREVSRRVFNWAIWERSISTTCYFIAPNLVKLFKLKFIDSASATFLREAFWRTMTDREEKKFVRNDLLDILIDIKKQEDINDPYKLDGDKLVAQATQFFVAGFETTSSTICFTLYELAINKDLQNKLKSEIRDVVRKHGEISYNSLKDMEYLDMCIKETLRKYPVLPFLDRKCDTDYRIPGSDVVLEKGS…
Tc_CYP345A1 EFA12856.1 cytochrome P450 345A1 [Tribolium castaneum]	MLLTSYLPLDTFLLLSVFTLLLYKYFSRNYDHWEKKNVFFFKPTPFFGNILDISLFRTTIGEHLAKLYNQTTEPFFGIFVFDKPHLIIKSPELVKTILVRDFNNFDDRGVASPHHDPLVKNMLFFNKNPEWKNVRVKMTPVFTTGKLKGMIPLINDIGETLTKYIAQKTSNLSLEAKEISAKYTTDVIAKCAFGINANSLKNEDAEFRNLGRRFFDFRWSNAIQQTSYFLLPGLVNVLKLRVMDKKDSNFLRETFWQTIKLRQENNSKAKDLIDAIIAMKENKEFCKNFNFEGDKVVAQAAQFFIAGFETTSATMAFTLYELCLQPQIQSKVRTEIMTCVKEHNGLTYEALQDMKYLNMCVCETLRKYPVLPFLDRTCKEDYKLPNSNVVIEKGTPVFI…
Tc_CYP345A2 EFA12857.1 cytochrome P450-like protein [Tribolium castaneum]	MLLTPYLPLDTVVLLSVLALLLYKYFSRNFDHWEKKNVFYFKPIPFFGNFVDISLFRTTIGEHLAKLYNQTTEPFFGIFVFDKPHLIIKSPELVKTILVRDFNNFDDRCIASPHHDPLVKNMLFLNKNPEWKNVRVKMTPVFTTGKLKGMIPLINDVGETMTKYIAQKIPNFSLEAKEICAKFSTDVIAKCAFGINANSFKNEDAEFRKIGRRIFDFRWSTAIQQTSYFFLPGLVNLLKFRMLDKDASDFLRETFWHTIKLREEKNLKANDLIDAIIALKDNQEFCKNMNFEGDKVVAQAAQFFVAGFETTSSTMAFTLYELCLQPQFQRRVRAEIATCLKEHNGLTYEALQSMKYLNMCVCETLRKYPVLPFLDRTCKEDYKLPNSNVVIEKGTPVFI…
Tc_CYP4BN9 NP_001164235.1 cytochrome P450-like protein [Tribolium castaneum]	MIVFTGYLIAIVLILFPLYYYYAKCYALEKFYHQFPSPPKTPFFGNALDLKTTKDLFQSFHRYVKAYGTMVHLKIGPFDHMLLCSNPKFLEFLLTSNTLLKKSPNLRYLVPWIGTGVATAYGPKWKLHRKLVTPAFHYSVLSQFVNTFESSGNILVEKISKLCDGQKVDNFDLYPHITRCTFDIICETAMGTKSNVQTNETSVYFESIKEMCRIFMSRTMAVFQRYDFIFRFSKDFHLQKKALDIIHNYSNEVIATKRKELDENVKQKESVDDLGRKEKMVFLDMILNKAIDGHIFSQEAIRGEVDTFMFAGHDTTATAISFILLCIANHNEVQDKIIEEQERLFGCEKNPKVTFAHLQEMQFLENVIKEGLRLYTPVPLYGRQIDKNVEFEGMLIPKG…
Tc_CYP6BQ9 ADH29767.1 cytochrome P450 CYP6BQ9 [Tribolium castaneum]	MTLITNNLTLDLVAIIATFLVGIIVYFKWQLSYWDRLGVPSLNPTLVFGDFKNYIFAKCSLGEQFKELYDQFKSKGYKHGGIFVGPKPFYIPVDPDLGKHIMQKDFQHFMNHGFYINEEVDPLTGNLFSLEDAKWRNMRVKLTPTFTSGKMKMMFQTLADCTRGLKEIMDNLALNHAPADIKEILGRFTTDIIGSVAFGIECNSLKNPDAEFRKYGRKIVETGFIDRIKVFLVLSIPHALLRFWRFKFTNTEVETFFMGAIQDTVNYREKNNVYRKDFMHLLLQLKNRGLVADDQKITDDKGNIKENDLITINELAAQAFVFFLGGFETSSTTVSWALYELATNQDIQEKLRKEINDVLSRHNNKLSYDAMMEMTYMDKVINETLRKYPPLPIIPRVCN…
Tc_CYP9D2 XP_001815543.2 PREDICTED: uncharacterized protein LOC100142582 [Tribolium castaneum]	MLTIILSVILGALIYYKLIKPASFWEERNITHASAWPLVGSMWESVIQKKNVNEVSTDIYNKYPNDRYVGYMQFTDPVLLIRDLDLIKQIGVKVFDNFRDHHAIAGFNAEPLFTKSLIFLEGEEWKQMRATLSPAFTSSKMKNMYHLIYECAENFAKHFQDKKQDVEVKDIFSRFTNDIIATVAFGIQINSLEERNNAFYLNGKSVTSFNGKQLLKFFVAQLAPQIFEFFKLCVFDQNSVKYFYNIIIDNMHKREKEGIVRPDLIHLLMEARKGKLKHDNSNNEGGDGFATVEESDIGKNFKKMELTDELMVAQALLFFFAGFETVSTGASFLAHELATNPDVQRKLQEEIDSVLEENQEKISYITIQSMKYLDQVISESLRLWPPAPQTDRLCNTDFV…
Tc_CYP6BR2 EFA12628.2 cytochrome P450 6BR2 [Tribolium castaneum]	MGLFLEDFWTEVFFLLTTLAILVLSYFHNAYKYWEKRGVPTIKPTFPLGNGDTLLPEGFSVGMLSRKFYEELKKRGEKFGGVYLVTQPNLVLVDPEYVKDILATDFQYFVDRGFYFNEKTDPLSAHLFALDGTSWRNLRIKLSPTFSSGKMKMMFKTVLECCGYMRDYIEDILDKDLDIKEIFSRYTTDVIGSCAFGIECNSFKYPDAEFRKMGKKVFSFGLWRSICSFCIIYFPNLSYHLGVPTNEKDVQNFFRGIVAESVNTRKEQNIKRNDFLQLLIDLKDHSALSLNEMAAQVFLFFAAGFESSSTTMTFVLYELAKHPDIQQELRNEIRKTLDKHQGQLTYEAVMEMKYLQQVIDETLRLYPPLATLNRRCIKDYTLRNTGIKIEKGTSVIIPS…
Tc_CYP6BP1 EFA12638.2 cytochrome P450 6BP1 [Tribolium castaneum]	MILLVLSVVLLVALRIFFFWRFQYWEKLQIPYLRPYCPFGCLPNPLINKEKGGIILKRLYRNVRDKGWKHAGIFVFVTPVYLPTNLDYIKNILTKDFEHFDDRGLYYNEKDDPLSGHLINLGGPKGVTMRKKLNSLFTPSSLKMMFQTLNTSIEDLLQQIHSRNTIDIHKLFTCFTIHVIASCTLGLECNIFKEEHLLFESYANKFLVWSRGKWCLQLLAAMYIDTARKLKVRTVPKETEDFFVKIVTKNIKYREENDYFRQDMMQFFIEQKNANTMSINEIIAQCFIFFIAAYETSTTTLTFALYELAQNLDIQDRVRREITSVLLKHQKYSYEAIAEMKYLNQIVDETMRKYPPFLYVVRRCTKDYTIPGEDVTIKKGIFALISILGIHHDEEIYPN…
Tc_CYP306A1 EFA10665.2 cytochrome P450 306A1 [Tribolium castaneum]	MPQPLTAPPQGEVKVGRGYIEDSNLYCRCLTKVVLSFCFFLCVCVCHRKMAPLWSVLLSFLLFIIAYTWLRRSRNLPPGPWNLPVIGYLAWLNPQFPYLTLTSLSKKYGPIYGLYLGSIYTVVISDAKLIKKTFNKDASSGRAPLHLTHGIMKGFGLICAQGDLWKDQRKFVHNTLRTLGASKVSPNRPTMEALILHHVSDLVQHIKSLGESVTLDPLDSLRHSLGSAINQMVFGKCWSRDDATWKWLQHLQEEGTKHIGVAGPLNFLPLLRFLPKSKQTINFLTEGIRDTHQIYREIIEEQKNSSNETVSNVIQAFLAEKEKRKNEDSVKFYNDQQFHYLLADIFGASLDTTLTTLRWYVLYMAVHQDVQKKVRSLLNDLTLEQIAMVPYFEATIAEV…
Tc_CYP9X1 EFA09150.2 cytochrome P450 9X1 [Tribolium castaneum]	MLLLLVLGVLLSCIWTYYKIIKPVKYWQERDVTHARAWPIVGSLNQVTLKKKHIADAIDEIYQHFPNQRCVGYMHFTTPFLMVRDLDLIKKITVKDFDHFQDRLASKTIKTDPLLSKSLLSLGGENWKRMRATISPVFTSSKMKFLFGLMDECAKNFTGHFTQNETKLEMKDVFSKFANDVIASTAFGIRIDSLQDPTNEFYKLGSSFINFGWWDIAKVLVMQLSPGLANLLQLRVFSEETSTFFRSLVKDNIRKRQSEGIIRPDLIQLLMQAQNGDEIQHSSEKIALTEDHFVSQALTFFIAGFETVSTAACFMAQELALNPHIQKRLQVEIDSVLENHKGDISYETLQSMKYLDQVVEETLRLWPPATQTDRLCVKSYVIEPVNPKEKVVFVEKGVS…
Tc_CYP9AF1 EFA09149.2 cytochrome P450 9AF1 [Tribolium castaneum]	MLLSLFAVFLSVLIFFKFVSPCTYWKEKGVKHAQAWPFIGSMGRVFFKKQPYVEFLTELYNKFPNERYVGFMKFTQNHILIRDIELIGKITGKEFNFFTDRTVSSRLRKDKILSQSLISLTGDHWRDMRATLSPAFTSNRTRNLYTFIETCARNFVNHYKAEVEIEVKEVFAKFANDVIASVAFSTELNSLKEPNDFYTNASQLKPDFFKQFITTSDKNRQDLISLLKDESLKFETYKRAKGEGFAIGEEPQIDPLSRKIQLTDEQILAQALLFFLTGFETISTSASFLAYELAVNLDVQKKLQREIDKVVQITGDRIPYDALLSMKYLDQVISESLRKWPPKFETDRVCTRDYHIKAQKGEKSLLIRKGMSVVIPIMAIHRDPDYYPNPNRFDPERFS…
Tc_CYP9Z1 EFA09239.2 cytochrome P450 9Z1 [Tribolium castaneum]	MAPNSRYCGMYQFTMPTLVVRDPDLIKQITVKDFDYFLNHRTFIPEECDALWGKNLFALTNQKWRDMRSTLSPAFTGSKMKFMFPLISETAEYFIRHFLSKQEDVVTVEMKDAFTRFTNDVIANTAFGVSCDSLKERENEFYLMGKEATDLKGFWKNIKLLLFFLIPQVFKLCKVRFFSKSVANFFTNLIKGNITKREEFGIVRPDMIYLLMEARKNVSNEPISDEDITAQALIFFFAGFDTVSSAMCFMSYELATNPEIQEKLLQEIDSVEGKPTYDTLMNLKYLDMVVSETLRKWPISVATDRICNKPYTIEPKSPDKRPLLLEKNLAVWIPVYALHRDPNYFPDPNRFDPERFNEENKANIKPYTYLPFGLGPRNCIGSRFALLEMKILFFYILSH…
Tc_CYP4BM1 EFA07488.2 cytochrome P450-like protein [Tribolium castaneum]	MDFTYLLLFTFFTIGFVNFCKWLKDRKRIWDAIEPIGGEKWYPLIGTCLELIKTKRKDFYDVYCARNMKYGPFFRTWMGFIPAVHVMKPDHVERILSSTVNLTKGDNYRFVVPWLGEGLITGSNHKKWRVHRKLITPTFHFSILDNMMEVMAEKGQFLAEQLVPKANGQFFNIYPFLTLCELDIICETAMGVEVNAMKHSQSEYVRSVYGISDIMLYRMFHPYLHPDFVFNLSSKGRQHKKYLSILHGFTRKVIQERKEKLTSGRDVVQELSEEDKLLGKKKRLAFLDLLLEANKNSEGGLTDEDIREEVDTFMFAGHDTSTVTVGWTLFTLSNYPEYQEKVHQELDEIFQGEERPITPQDVLKMQYLDKVIKETQRLIPVVPVIARTLDQDLEIGGRT…
Tc_CYP6BK13 EFA05693.2 cytochrome P450 6BK13 [Tribolium castaneum]	MGVQVQHFYAQMRAKKWKHGGLFFLANPTYMVVDLEYVKNILTKDFQHFVDRGVYYNEDVDPIGAHLFALGGTKWRNLRTKLTPTFTSGKMKMMFQTLIDCESNLHKKIQAQKNKPIDIKDVLGCFTTDIIGSCAFGLDCNTFEDEDSPFRKYGKKVFVATPLERLKIAIFMNFPKVGRFFKMRQVSKDISDFYSKVVKDTVEYREKHNYSRKDFMQLLIDLKNDGNALTLDEITAQSFIFFLAGFETSSTTMTFALYELAKNSEVQEKVREEVLAVLGKHGGKITYEAIQDMKYMNQVLNETLRKYPPVPFITRQCIKEYKIPDQEIIIETGTRVIIPILGIHYDPEYYPDPQKFDPERFSEENVNKRHHYAHLPFGEGPRICIGLRFGLMQSKVGLA…
Tc_CYP6BL1 EFA05684.2 cytochrome P450 6BL1 [Tribolium castaneum]	MKEKKWKHGGFYQQLSPVYVICDLNYVKNIMTRDFNYFPYRGLYYNETSDPLSAHIFNTSGAKWKRMRRKLDQIFTSSKLKTIFPLLPNCGEKLAGKCEPVDIKKVLDDFISDVIELCVFGSECKVFKQLGRKILNRSRLRRLKGIIINNFPKLAKILDIVLIPRDASTFFKKVVAEIVEERKKGQTGRNDFLQVLVEMEKKFEITIDEIAAQCFIFLIAGMSTSPTAMTFALYELARHQDIQEKVRQDIAKFGKVTYDSLQEMKYLGQVFDETLRMYPPAAYLNRKCERNYEIPDGSGIIVEKGTIVAIPVLGIHYDRDYYPDPEKFDPEHFSEENKRLRPNFAFLPFGEGPRICIGMRFGLMQSKLGLVSLLKRYKFTVSEKTREPLKMKPNSLVLS…
Tc_CYP349A2 EFA05168.2 hypothetical protein TcasGA2_TC015295 [Tribolium castaneum]	MHILSFLLCVVTTKAMVVRPQLYSSPCPDTFQYEMDQNGQLYGTIGVYSFDENIVRLNVELSVGNRVNSYNGEIQLANPKELIFDDIQQQRPIKYKVFFPRWENTPPRVTKISVNGQVVCSGLPIEMNNWVRVLTKINLEHTLTIKVSPLRSQSSPFVPSRNNPFLSEKANPFQDTKVVTKPIRNQFLDEFPAPVRTTTEKIFRSSGPSNELFGGNPFLNGKPTVPPTQPPPPGTCGVSIVANPLVINGNTVPRGAFPWLTAIFAVTTTGLEYKCSGSLVSQKHIITAAHCVQEGRKRPQPERFLFVLGKLNIKKWSLSEGEKMVEAEDIRIHPDYVPLTSDADIAVVILAEKIDFSKYIRPICLWSEPDDVDKIVGQKGKVVGWGRDEQDNLMTAEPK…
Tc_CYP346B3 EFA04678.2 cytochrome P450 346B3 [Tribolium castaneum]	MNNTTVFELLCTFITISLLSWYLYYGYCFNYWKKKGVPTTPPKFPAGNILKPVLGKENLFVTVEDYYREFKREGHKHAGLYFFNGPVYLPIDPEIVKSILTTDFDHFVDRGVFYDEQNFPLSTHLFSMRGTEWKSLRMKLSPTFTSGKLKTMYEIFIKMTENFINVVKPKAETGEEINIKYTSANFTSDIIFNAAFGMEGHTLENPDNELSKVVLNVFNPSNWLFFKSILIEGLQNPGSLLRVVLSNKSMEKFFMDLVRTTVTHRDENKIVRKDFLSLLLEIRDKEGLSFNEIAAQSFLFFLAGAETSSQTISYCIHQLAYHQDLQDKLRKEILDNLGTDFTKYTYDDIFKLPYLDKVFNETLRLYPVLGFLNRICVKPYKVPGTNVVIDKGTPVLISL…
Tc_CYP345C1 EFA12854.2 cytochrome P450 345C1 [Tribolium castaneum]	MMFVIFFAVLFLIYYYLTRNFKHWEKKNVPFIKPLPFFGSIYDGVLMRHSIGEVFYDLYYKSTKPFVGFFILDKPCLLIRDPKLIKKILVNDFQYFYDRNAVNNKRDDPISTHILFILKNPDWRELRTKMTPVFTSSKIKIMSELIENASHEMTNYLNNHIKDYNSVEMRDVCLKFTVDVIGSTIFGVQANSFKDENSQFSSVAKRLIDWDDIVTAFRFRCYLLAPLFVNLFRMKLFPPDCVNFLKNTFLDIMDKRSVSNKSRNDLIDILLQMKNDNRNFIEGDILVSQALMFFVAGFETTSSTMGFALYEFARNPDIQDKIRNEIKDISDKYGDIKYDSLKEMEYLDMCVKEVLRKYPVVPFLDRKCNTTYTIPDTNVTIDKDTPIFIPSLALHYDPQ…
Tc_CYP4BN2 EFA04617.2 cytochrome P450-like protein [Tribolium castaneum]	MILPILLCLIFSFLIWSLYQTCKKNSFYKNIPGPSGVPIFGIAFEFKSTQDVLINLTSYIKTYGDIVTAKIGPFRRYLLVSDYNFLECVLSSTKLIKKSHHYTFFQGWLGTGLLTADGAKWKTHRRILTPAFHFQILEQFIEVFEKCGDVLVKKFENEVGRKSFDIYPYVTLHTLDVICESIMGISVNAQNNSTSEYVNSVKNICKIFVERSVSPLQMCRFMYPFTKNYWAEQKALKILHQHTNSVIDARRKELHKAENGHNTNPKKSKKPFLDLLLETKIDGIPLTQEEIREEVDTFMFEGHDTTASAISFTLYSLANNLHVQEKAVDEQKKIFGERKDVTAAYADLQNMKYLENIIKESLRLYPSVPFYNREITDDIMFGQKFAMLEMKSTISKILR…
Tc_CYP6BQ7 EFA02821.2 cytochrome P450 6BQ7 [Tribolium castaneum]	MLFSDSLIVDLVTIISTIVVVSIAYCKWKLSYWNNTGLPTLSPVFPFGDTKELLLGQKSFGEQFQDLYKEIRAKGWKHAGVYLAIQPFYLPVDPKIIKHIWQVDFQHFVNHGNYINEEVDPLSGHLFNLEDAKWKEMRVKLTPTFTSGKMKMMFQTLADCTHGLKTIMNECATSGTPIEIKDVLGRFTTDIIGSAAFGLECNSLKDPDSTFRKYGKKVFELQGWERIKVLAQFALPHSFLRAIKFKQTQSDVEKFFMKVVRDTADYREKNKIYRKDFMHLLLQLKNRGKVSDDEKVTQENGKTGEKALTMNEVAAQAFVFFLAGFETSSTLMTFTLYELATNPDIQGKLREEINTVLAKHDGQMTYEAMMEMTYMEKVLNGNVFLPFSL
Tc_CYP4BN10 EFA01272.2 cytochrome P450-like protein [Tribolium castaneum]	MVVTTKNITEQEFDMDIRPLAAYSTVICALLIFFLLIFSNFYYVLFLSLLASLVYTVSSWKGEVVTDLQISQVFYGAGVSTEVIYFASIYVCYGTTRNFPKLTCAIRAVPLCTKIVSAVVACVLTEVAHLNYEEVAFISLPTCVHAFFLLMHLPPMFELEEPPSSLRAKISWFKSRFIETFANKHILKWSLWSGFALCGYVRISGLMESLWEQTQQQNKEPFLNIAGIDGISAFFALIGVLLARNSTGSAKFGNALLCITSILECVILIALSNVENVWSYAICDILLEIVYQLVMASVNVMIAQSVEQSGSFALVFGFIGVIFAISNLVFVCVFNSRSINLKLGQQLMILAGFHVANGALCKIAFETICTKTNMSVLTEFFIALVALILLPFYFYYTKI…
Tc_CYP4AA1 EFA01330.2 cytochrome P450-like protein [Tribolium castaneum]	MWTDICTYLVILAVMLMSIYFKNYIRSVYLAFQLSGPPAVPLIGNVLLMKNDRKLEEIAEKMSEMYSPFMRCWLSIFPVFFIYEPKALQLIMGTNRYTSKNIFYNCLHNVVGDGLITSSGEIWKQHRKLIQPYFHISVLKVYFDIFYKWSMAMVQDLENETEVNITKYANKFVFDVQEESILGISGKRPESSPYRGGQFLMLHRITRPWLLFNTIFKRTDFSKVEENQKNILQQYTKSILDGKKQNSHGTAMNNLMEMMMEISNMNPEFTDDDIVNETCTFMLAGQDSVGAALSFALYSLAAHQDIQEKVVQELNGIFKDGNQAATFEDVAEMKYLEQCIKETLRLYPSVPMITRKITEDVPLGKYTLPTGTNIVISPFVTHRLPHVFPDPLKFDPDRF…
Tc_CYP353A1 EFA01331.2 cytochrome P450 353A1 [Tribolium castaneum]	MSIIASWLRYNKFHTQLINIKYSPVNKSFKNLPTLKSYPVIGHSYLFFPRGKYKSERLTEAFVDISKTLGPIFKLNLGGSAMVVTLDPDHTRILFQNEGTRPERPPFPALLHFRRKRFSSVGVVPGNGEEWYKMRKGVTPLLKLQLIEPYKRQQEDIAKTFVEYVKTHRDENFVLRDIFSHLLKFTIEAISIVSPGHRFHCLFSDNLETEQIIKASVDFMDGLYGTLIEPPFWKLWKTPSYKKLESSHNTIYKILERHLEQIKFQFSENPESVKESQPYMYSLFSNDQLSWDDKIMLAMEIFLGGIDATATTISFTLHYLSQNPEIQKMARSQNTDFLKACIRETLRLSPTAGGNSRFLSNNTVIGGYLIPKGTLLLSLNSGMARDERYFKDAQKYRPQ…
Tc_CYP4BR1 EFA01322.2 cytochrome P450-like protein [Tribolium castaneum]	MILAIVIALISAPFIWWMLILSKYRSLSNVPGPKPSPVIGNSLHIGYRPQDLFNNIVKWAKEYGTVYKIFVANDVRVLITNPELTELVLSSNVHITKSNAYDLLKPWLGIGLLISTGKKWKSRRKLITPTFHFKILDQFLDVFNSCGNVLVQRLSSQVGKDSFDVYPFINLCSLDIICETSMGVKIKAQQGNNTEYVEAVRRFLDIFIIRTFSVWKGIDALFKFSSAYSVYKRLLKILHQFTINIIVQRRGEKAQQKTQNVTSDDGIKRKVALLEMLLESEDNNMLSNEDIREEIDTFMFEGHDTTTSGIAFAILCLAENPKVQEKLYEEVVAVIDNIENITMQQLQEMKYLEMVLKEAQRLYPSVPVIERRLEVDCNIGGYDFPKDTFLSLFIYGMHH…
Tc_CYP9AC1 EFA01242.2 cytochrome P450 9AC1 [Tribolium castaneum]	MFILVAFLIPLLGITGTIYLGIFCAIFGYFYYYVKRQQNVWHQKGIKYCKPKFLLGSLEIIRSKSLAQIIQELYNAFPEERYHGFYQFLLPTLIIKDPDLIKQITIKDFDHFVNHRRFVNADDDPFWNETWIHHYSPETKQQSKQWTAKGEPVPKKAKTLRSAGKVSIGMLRKNALARPETFQFILVFARRDEKWRDMRATLSPSFTSSKMRIMFELMDECAREFVQHFKSQNSDTVELEMKDTLRRFTNDVIASTAFGLKINSLKDRKNEFLLMGAAATDFGYIRTMKFLLYTLSPKLCQLLKMKIIPTKVADFFTVIIKDTIKKRKEKNIIRPDMIHLLLEAQKGRQHPEEHLDIDEGFSSVSESKLTKPNEKLEITTEDIISQALIFFLAGFDTVS…
Tc_CYP6BS1 EEZ99243.2 cytochrome P450 6BS1 [Tribolium castaneum]	MESALMEAGIIFLTIVSFVYLYFKHAYTYWKARNVPQLSPTFPFGDMASVIFRRHNMGDKIKEIYDETKARGHKYVGLYFFSRKAFLPIDPVLIKKILAPDFQHFHDRGIYYDEENDPISAHLFSLAGPKWKNLRARLTPAYSPGKLKFMFDTVLACGEEMADILKEIAKREGKVEIKEILARYSTDVIGCCAFGIDCNSMRNPTAEFRLMGRRAFTQTIGDVLKMIVIRSFPRLAKLLGFGVFSPTVTGFFQRVVNETIRYREENNVTRNDFMQLLIQLKNKGKLEGDGEEKDGAPAVGTSLTLDEAAAQAFIFFLAGFETTSTTISFALFEMARNESIRTKARTEINKVLGKHGGKLTYEATMEMEYLDTVISETLRKYPPAPVFLRKCTKTYRVPD…
Tc_CYP307A1 EFA11558.2 cytochrome P450 307A1 [Tribolium castaneum]	MGRWVWSRAECGSSGDCLEEVSKSAVCARGPITDDLMCLKMMTFGLAKCTITGVDGHGPRDGGTPILLVAGAATGHLQANLQIAAAPPGGAREGSCHWSRTNSVNLSVLGADMLALLCLCVVLLVWWFSRPKKSPSTIPGPRPWPLIGSMHLLAGHETPFQAFTALSRVYGDIFSIHLGSASCVVVNNFKLIKEVLIAKGGDFGGRPDFARFHKLFGGDRNNSLALCDWSSLQKTRRSIARTYCSPRFTSLQYDRVNNVGEEELKSFLHQLDQLPHGQPCNVKPAVLMVCANMFTQYMCSTSFAYEDKGFQKIVRYFDEIFWEINQGYAVDFLPWLLPVYTGHMKKISNWATEIRQFILSRIIDKHRATLDTNSPPRDFTDALLMHLEEDPNMNWQHII…
Hs_CYP51A1 NP_000777.1 lanosterol 14-alpha demethylase isoform 1 precursor [Homo sapiens]	MAAAAGMLLLGLLQAGGSVLGQAMEKVTGGNLLSMLLIACAFTLSLVYLIRLAAGHLVQLPAGVKSPPYIFSPIPFLGHAIAFGKSPIEFLENAYEKYGPVFSFTMVGKTFTYLLGSDAAALLFNSKNEDLNAEDVYSRLTTPVFGKGVAYDVPNPVFLEQKKMLKSGLNIAHFKQHVSIIEKETKEYFESWGESGEKNVFEALSELIILTASHCLHGKEIRSQLNEKVAQLYADLDGGFSHAAWLLPGWLPLPSFRRRDRAHREIKDIFYKAIQKRRQSQEKIDDILQTLLDATYKDGRPLTDDEVAGMLIGLLLAGQHTSSTTSAWMGFFLARDKTLQKKCYLEQKTVCGENLPPLTYDQLKDLNLLDRCIKETLRLRPPIMIMMRMARTPQTVAGY…
